# Supplementary material for: The liver-specific long noncoding RNA FAM99B inhibits ribosome biogenesis and cancer progression through cleavage of dead-box Helicase 21
Source: Cell Death Dis. 2025 Feb 14;16(1):97. doi: 10.1038/s41419-025-07401-w (PMC11829061; doi:10.1038/s41419-025-07401-w)
Supplement: Supplementary file 2 — Table S1 [file 41419_2025_7401_MOESM2_ESM.xlsx]

## Sheet: Tissues_specifc_lncRNA
Tissues_specifc_lncRNA
Row.names	entropy	fc	max	Specific_tissue_type	Gene.name	Gene.type
ENSG00000115934	4.90689	Inf	0.1597	Pituitary	AC087235.1	lncRNA
ENSG00000136315	2.44942	3.90885	5.789	Blood	AL355922.1	lncRNA
ENSG00000174407	3.95412	17.1957	209.1	Muscle	MIR1-1HG	lncRNA
ENSG00000176840	4.75427	118.754	2115	Pituitary	MIR7-3HG	lncRNA
ENSG00000177234	2.315	3.43086	2.7615	Brain	LINC01561	lncRNA
ENSG00000178734	2.996	25.4113	16.68	Nerve	LMO7DN	lncRNA
ENSG00000179136	2.01437	8.39324	4.67	Blood Vessel	LINC00670	lncRNA
ENSG00000179253	2.57418	5.4231	0.3826	Spleen	AL162457.1	lncRNA
ENSG00000179840	3.32838	2.5098	3.456	Blood	PIK3CD-AS1	lncRNA
ENSG00000180712	2.40664	4.41942	20.21	Adrenal Gland	LINC02363	lncRNA
ENSG00000180861	1.94703	2.05997	0.4981	Stomach	LINC01559	lncRNA
ENSG00000182352	3.44172	3.48416	0.154	Small Intestine	C17orf77	lncRNA
ENSG00000184608	1.88777	2.00118	1.5315	Pancreas	FAM167A-AS1	lncRNA
ENSG00000185203	4.09317	7.98097	0.6542	Ovary	WASIR1	lncRNA
ENSG00000185847	4.7294	65.0517	44.04	Muscle	LINC01405	lncRNA
ENSG00000196979	1.78583	2.10585	0.2268	Colon	GPRACR	lncRNA
ENSG00000197301	1.24213	2.75017	3.985	Ovary	HMGA2-AS1	lncRNA
ENSG00000197308	2.09853	2.15403	7.328	Kidney	GATA3-AS1	lncRNA
ENSG00000197322	3.12987	7.7603	0.5672	Brain	C17orf102	lncRNA
ENSG00000203280	2.15085	7.76991	18.1	Muscle	KIAA1671-AS1	lncRNA
ENSG00000203364	1.80172	4.41094	2.209	Thyroid	AL390760.1	lncRNA
ENSG00000203446	3.15124	9.91158	1.233	Lung	AC004988.1	lncRNA
ENSG00000203527	3.66038	5.47106	0.7799	Spleen	SCUBE1-AS1	lncRNA
ENSG00000203601	2.60298	2.58073	0.24055	Salivary Gland	LINC00970	lncRNA
ENSG00000203688	2.64132	4.30062	7.582	Vagina	LINC02487	lncRNA
ENSG00000203930	3.15786	9.34099	52.87	Pituitary	LINC00632	lncRNA
ENSG00000204460	4.08773	3.11899	4.928	Muscle	LINC01854	lncRNA
ENSG00000204876	2.6012	2.91598	3.384	Small Intestine	AC021218.1	lncRNA
ENSG00000204971	3.9101	11.5318	2.01	Spleen	AP000812.1	lncRNA
ENSG00000205015	4.02981	3.40548	11.8	Spleen	LINC02138	lncRNA
ENSG00000205056	2.85832	3.79762	5.423	Spleen	LINC02397	lncRNA
ENSG00000205057	2.84239	2.78205	0.37975	Salivary Gland	CLLU1-AS1	lncRNA
ENSG00000205293	4.36561	7.05221	0.3134	Pituitary	LINC01602	lncRNA
ENSG00000205325	4.38045	7.40428	0.39065	Salivary Gland	AC005863.1	lncRNA
ENSG00000205334	1.15103	2.52895	1.725	Heart	LINC01460	lncRNA
ENSG00000205537	2.92974	2.46918	0.2484	Blood	AC121338.1	lncRNA
ENSG00000205622	1.17964	4.26549	1.446	Liver	AP001042.1	lncRNA
ENSG00000205632	3.27361	8.04118	4.569	Nerve	LINC01310	lncRNA
ENSG00000205696	3.44621	7.14209	0.5333	Brain	ADARB2-AS1	lncRNA
ENSG00000205865	4.31477	10.8199	12.735	Liver	FAM99B	lncRNA
ENSG00000205866	4.56957	25.8341	84.865	Liver	FAM99A	lncRNA
ENSG00000206129	2.57323	5.94593	8.027	Thyroid	AC006305.1	lncRNA
ENSG00000207955	4.19508	84.6077	17.04	Brain	AL359091.1	lncRNA
ENSG00000213121	4.32259	6.14163	0.1353	Thyroid	AL590867.1	lncRNA
ENSG00000214039	3.17487	2.73156	0.33325	Prostate	LINC02418	lncRNA
ENSG00000214145	2.74893	10.6641	13.65	Adrenal Gland	LINC00887	lncRNA
ENSG00000214353	1.04529	5.38334	3.574	Brain	VAC14-AS1	lncRNA
ENSG00000214797	3.1991	2.4056	2.4465	Salivary Gland	AP002358.1	lncRNA
ENSG00000214970	2.50817	4.20589	3.056	Muscle	AC005323.1	lncRNA
ENSG00000215162	4.46891	10.0554	0.4812	Pituitary	LINC00269	lncRNA
ENSG00000215246	1.20708	3.88824	4.627	Heart	AC116351.1	lncRNA
ENSG00000215808	1.66346	2.05041	25.015	Uterus	LINC01139	lncRNA
ENSG00000215841	1.54965	3.79961	3.868	Thyroid	AP002761.1	lncRNA
ENSG00000216863	1.82193	2.31799	0.8106	Spleen	LY86-AS1	lncRNA
ENSG00000218357	2.05504	2.40644	3.9995	Salivary Gland	LINC01644	lncRNA
ENSG00000219159	4.0568	7.98107	35.42	Pancreas	AC011298.1	lncRNA
ENSG00000220575	4.82025	90.8274	5.5105	Brain	HTR5A-AS1	lncRNA
ENSG00000222000	3.39691	5.49873	0.6483	Pituitary	AC092675.1	lncRNA
ENSG00000222044	1.98967	7.01967	5.495	Nerve	AL031587.1	lncRNA
ENSG00000223392	3.10972	2.05756	2.1625	Salivary Gland	CLDN10-AS1	lncRNA
ENSG00000223403	1.49902	2.84853	55.29	Pituitary	MEG9	lncRNA
ENSG00000223436	4.90689	Inf	0.2181	Blood Vessel	AC011625.1	lncRNA
ENSG00000223458	3.89949	17.6157	6.206	Nerve	LMO7DN-IT1	lncRNA
ENSG00000223475	3.23425	9.547	6.196	Pituitary	AC099681.1	lncRNA
ENSG00000223485	1.60699	2.02585	7.524	Blood Vessel	LINC01615	lncRNA
ENSG00000223511	1.51131	2.68997	9.544	Spleen	AL683807.1	lncRNA
ENSG00000223617	4.263	5.09607	0.488	Muscle	LINC00370	lncRNA
ENSG00000223729	4.65416	22.6422	4.139	Skin	LINC02247	lncRNA
ENSG00000223783	2.38199	3.67784	0.4498	Kidney	LINC01983	lncRNA
ENSG00000223784	2.43538	3.09335	4.606	Muscle	LINP1	lncRNA
ENSG00000223863	4.10726	6.32045	5.349	Skin	LINC01805	lncRNA
ENSG00000223881	4.2271	4.55965	0.5695	Spleen	AL157402.1	lncRNA
ENSG00000223930	1.64833	2.128	0.5137	Prostate	AC117453.1	lncRNA
ENSG00000223944	4.90689	Inf	0.151	Brain	AL353604.1	lncRNA
ENSG00000223956	2.46935	15.3657	8.0455	Liver	LINC01767	lncRNA
ENSG00000223985	4.41256	9.77323	13.36	Kidney	LINC01874	lncRNA
ENSG00000223991	2.24557	2.832	8.833	Liver	AC104809.1	lncRNA
ENSG00000224034	1.23386	2.32741	1.153	Lung	LINC02561	lncRNA
ENSG00000224087	4.90689	Inf	0.7504	Prostate	POTEF-AS1	lncRNA
ENSG00000224090	2.95501	5.11997	6.615	Pituitary	AC097468.1	lncRNA
ENSG00000224091	4.90689	Inf	0.1314	Blood	AC104389.2	lncRNA
ENSG00000224137	3.95669	12.5109	40.01	Spleen	LINC01857	lncRNA
ENSG00000224142	4.90689	Inf	0.10153	Ovary	AMMECR1-IT1	lncRNA
ENSG00000224215	1.76674	3.51256	3.776	Lung	AL606469.1	lncRNA
ENSG00000224220	2.65403	3.34233	3.837	Spleen	DTNB-AS1	lncRNA
ENSG00000224228	2.21673	5.21268	0.7402	Lung	AL031599.1	lncRNA
ENSG00000224260	3.98271	16.6682	3.592	Vagina	AL023754.1	lncRNA
ENSG00000224310	3.28172	6.67089	0.7895	Pituitary	LINC01567	lncRNA
ENSG00000224318	1.78638	6.4533	29.54	Nerve	CHL1-AS2	lncRNA
ENSG00000224359	4.90689	Inf	0.10695	Liver	AL358176.1	lncRNA
ENSG00000224397	2.39151	2.25099	85.47	Blood	PELATON	lncRNA
ENSG00000224409	4.00928	6.66541	0.8825	Adrenal Gland	AC114489.2	lncRNA
ENSG00000224459	3.92166	47.9108	13.53	Blood Vessel	SLC25A34-AS1	lncRNA
ENSG00000224477	4.90689	Inf	0.17645	Liver	AL109933.1	lncRNA
ENSG00000224478	2.35857	3.55897	1.693	Spleen	AL356417.1	lncRNA
ENSG00000224511	1.67905	5.02103	2.626	Stomach	LINC00365	lncRNA
ENSG00000224513	1.68465	2.24383	0.6322	Cervix Uteri	AC109309.1	lncRNA
ENSG00000224525	2.69197	2.12127	2.274	Adipose Tissue	AL591686.1	lncRNA
ENSG00000224592	1.80847	2.70304	5.6845	Skin	MIR3659HG	lncRNA
ENSG00000224610	4.04235	2.48685	0.1986	Spleen	AC108879.1	lncRNA
ENSG00000224675	3.83932	20.0703	1.541	Pituitary	AC009227.1	lncRNA
ENSG00000224795	4.08445	4.09662	6.2965	Brain	NTM-AS1	lncRNA
ENSG00000224819	3.75246	2.33252	0.6692	Thyroid	AC093843.1	lncRNA
ENSG00000224875	3.26376	4.47334	2.718	Spleen	EML4-AS1	lncRNA
ENSG00000224924	4.89445	904.654	13.995	Brain	LINC00320	lncRNA
ENSG00000224958	1.73176	2.10775	178.6	Bladder	PGM5-AS1	lncRNA
ENSG00000224961	1.06751	2.13113	4.827	Prostate	LINC01752	lncRNA
ENSG00000224968	3.3513	8.06507	3.272	Spleen	LINC01645	lncRNA
ENSG00000225064	4.90689	Inf	0.7275	Kidney	LINC01802	lncRNA
ENSG00000225096	1.05335	2.28608	3.532	Nerve	AL445250.1	lncRNA
ENSG00000225106	3.35479	4.12977	0.42165	Skin	AL162457.2	lncRNA
ENSG00000225126	2.47709	3.24211	5.236	Spleen	CAMTA1-AS1	lncRNA
ENSG00000225127	3.11671	2.51772	1.616	Pituitary	LINC00237	lncRNA
ENSG00000225140	1.82007	7.5504	7.0415	Brain	AL358216.1	lncRNA
ENSG00000225156	4.05775	12.0195	6.053	Pituitary	AC012354.1	lncRNA
ENSG00000225174	4.03354	2.40573	0.5461	Brain	OSTM1-AS1	lncRNA
ENSG00000225206	3.00213	2.04545	1.08	Pituitary	MIR137HG	lncRNA
ENSG00000225208	3.67355	2.02919	0.4449	Pituitary	AL133387.1	lncRNA
ENSG00000225329	2.46793	2.57313	11.7	Kidney	LHFPL3-AS2	lncRNA
ENSG00000225350	4.76731	49.8405	4.3735	Pancreas	FREM2-AS1	lncRNA
ENSG00000225376	1.94269	9.27917	2.581	Kidney	TMEM246-AS1	lncRNA
ENSG00000225378	1.42057	2.52997	0.7724	Adrenal Gland	AC015977.1	lncRNA
ENSG00000225383	3.88459	32.5864	101.8	Lung	SFTA1P	lncRNA
ENSG00000225387	4.79244	64.1589	1.066	Pituitary	AL591896.1	lncRNA
ENSG00000225411	1.58973	3.56069	0.9856	Spleen	CR786580.1	lncRNA
ENSG00000225431	2.55614	6.64057	7.039	Kidney	LINC01671	lncRNA
ENSG00000225457	3.7282	7.30189	0.7353	Kidney	AC073346.1	lncRNA
ENSG00000225465	1.92643	3.27355	7.7845	Brain	RFPL1S	lncRNA
ENSG00000225473	3.78854	5.25113	2.206	Lung	ATP13A4-AS1	lncRNA
ENSG00000225519	4.90689	Inf	2.192	Heart	AL365434.1	lncRNA
ENSG00000225588	4.32857	6.25953	0.9527	Thyroid	AC096669.1	lncRNA
ENSG00000225598	4.1334	3.39707	0.183	Pituitary	AL606519.1	lncRNA
ENSG00000225606	2.28304	4.45366	1.343	Kidney	AC005281.1	lncRNA
ENSG00000225613	4.71738	33.4464	5.522	Muscle	LINCMD1	lncRNA
ENSG00000225620	4.90689	Inf	0.1235	Muscle	AC104463.1	lncRNA
ENSG00000225649	1.65707	2.70604	7.857	Nerve	AC064875.1	lncRNA
ENSG00000225680	4.15393	3.62774	0.6198	Small Intestine	AL163953.1	lncRNA
ENSG00000225708	4.36627	7.06749	0.5231	Prostate	AL354984.2	lncRNA
ENSG00000225742	2.83284	2.16088	7.401	Thyroid	LINC02036	lncRNA
ENSG00000225746	1.41061	2.1339	8.096	Pituitary	MEG8	lncRNA
ENSG00000225756	1.29162	4.01868	65.625	Liver	DBH-AS1	lncRNA
ENSG00000225765	4.85358	164.178	13.14	Liver	LINC01831	lncRNA
ENSG00000225783	2.3661	5.49682	164.3	Pituitary	MIAT	lncRNA
ENSG00000225790	2.87319	2.55005	0.40635	Liver	AC007953.1	lncRNA
ENSG00000225826	2.7922	2.09708	0.3737	Pituitary	LINC00626	lncRNA
ENSG00000225867	2.9934	3.66281	0.3802	Nerve	AL022315.1	lncRNA
ENSG00000225877	3.35214	4.69429	1.167	Brain	PSG8-AS1	lncRNA
ENSG00000225937	1.59859	4.19842	0.7427	Prostate	PCA3	lncRNA
ENSG00000225974	2.80043	2.49427	0.4355	Nerve	AC005550.1	lncRNA
ENSG00000225986	1.73141	3.30053	49.97	Colon	UBXN10-AS1	lncRNA
ENSG00000226063	4.90689	Inf	1.186	Heart	AC009531.1	lncRNA
ENSG00000226087	2.47126	4.39305	2.099	Pituitary	AC073283.2	lncRNA
ENSG00000226193	4.06751	2.72366	1.029	Kidney	AL049548.1	lncRNA
ENSG00000226235	3.26406	2.87329	30.385	Ovary	LEMD1-AS1	lncRNA
ENSG00000226239	1.2044	8.05606	17.82	Spleen	AL031658.1	lncRNA
ENSG00000226337	2.67951	5.5275	1.97	Kidney	TMEM252-DT	lncRNA
ENSG00000226409	2.36234	12.4177	9.435	Blood Vessel	AL450332.1	lncRNA
ENSG00000226438	4.90689	Inf	0.2491	Pituitary	AL442071.1	lncRNA
ENSG00000226442	4.90689	Inf	0.20495	Liver	AC006037.1	lncRNA
ENSG00000226542	4.06561	2.70543	0.1959	Fallopian Tube	AC114814.1	lncRNA
ENSG00000226571	1.74926	3.52648	2.763	Spleen	AL592429.2	lncRNA
ENSG00000226601	4.90689	Inf	0.31995	Vagina	AL359979.1	lncRNA
ENSG00000226629	2.24242	6.39055	0.5138	Small Intestine	LINC00974	lncRNA
ENSG00000226673	2.00574	2.77517	0.148	Lung	LINC01108	lncRNA
ENSG00000226702	4.71366	62.4744	15.25	Pancreas	MIR217HG	lncRNA
ENSG00000226757	3.45391	6.6447	1.21	Nerve	PP12613	lncRNA
ENSG00000226777	2.85632	2.29313	16.96	Spleen	FAM30A	lncRNA
ENSG00000226780	4.0386	13.1146	1.739	Pituitary	AC244035.1	lncRNA
ENSG00000226869	2.70243	2.35529	0.4004	Kidney	LHFPL3-AS1	lncRNA
ENSG00000226900	1.45834	3.10851	8.222	Heart	AL451069.1	lncRNA
ENSG00000226939	4.31254	5.94946	1.554	Brain	AC062021.1	lncRNA
ENSG00000226963	4.00887	2.18216	0.2935	Nerve	AC078883.2	lncRNA
ENSG00000226990	4.90689	Inf	0.22565	Salivary Gland	AC025946.1	lncRNA
ENSG00000226992	4.16442	3.75026	0.27375	Skin	AC145625.1	lncRNA
ENSG00000226994	3.99554	5.07001	0.105	Brain	AC012593.1	lncRNA
ENSG00000227047	4.26893	5.19076	0.33605	Adrenal Gland	AC012065.1	lncRNA
ENSG00000227068	2.63188	5.13973	1.269	Fallopian Tube	AL162584.1	lncRNA
ENSG00000227157	4.90689	Inf	0.7544	Brain	AC068535.1	lncRNA
ENSG00000227193	3.27974	2.34071	0.3703	Ovary	AC244453.1	lncRNA
ENSG00000227240	2.61322	3.85872	0.4889	Liver	AL136456.1	lncRNA
ENSG00000227258	1.7967	2.0825	9.567	Kidney	SMIM2-AS1	lncRNA
ENSG00000227292	2.95187	8.94615	1.736	Nerve	AC009229.1	lncRNA
ENSG00000227294	4.90689	Inf	0.1055	Thyroid	AC016994.1	lncRNA
ENSG00000227306	3.83111	5.05043	6.409	Liver	LINC02708	lncRNA
ENSG00000227307	4.35606	6.8368	0.3322	Lung	AC010998.1	lncRNA
ENSG00000227336	4.90689	Inf	0.13045	Pancreas	LINC00434	lncRNA
ENSG00000227356	2.28137	2.02456	0.3875	Pituitary	LINC00866	lncRNA
ENSG00000227392	1.40513	2.65386	7.115	Liver	HPN-AS1	lncRNA
ENSG00000227403	1.25146	3.06651	6.708	Thyroid	LINC01806	lncRNA
ENSG00000227418	4.53215	21.3558	0.8002	Prostate	PCGEM1	lncRNA
ENSG00000227432	1.42767	2.9062	5.484	Pituitary	ASIC4-AS1	lncRNA
ENSG00000227455	4.90689	Inf	0.1958	Brain	AL450345.1	lncRNA
ENSG00000227456	1.06255	2.25477	5.673	Blood Vessel	LINC00310	lncRNA
ENSG00000227467	1.04532	2.95058	15.88	Spleen	LINC01537	lncRNA
ENSG00000227475	4.90689	Inf	0.16305	Pancreas	AL355300.1	lncRNA
ENSG00000227496	3.07907	7.64211	5.364	Muscle	AC099066.2	lncRNA
ENSG00000227508	2.37078	6.68046	6.46	Pancreas	LINC01624	lncRNA
ENSG00000227589	3.64285	8.65154	1.296	Pituitary	AL136528.1	lncRNA
ENSG00000227591	1.02675	2.16591	21.54	Adipose Tissue	HSD11B1-AS1	lncRNA
ENSG00000227619	1.1819	2.18401	1.27	Prostate	AL391056.1	lncRNA
ENSG00000227634	2.14512	2.04778	0.70505	Liver	LINC01714	lncRNA
ENSG00000227712	2.54564	3.84382	1.201	Liver	AL359915.1	lncRNA
ENSG00000227718	4.16049	19.2142	4.059	Prostate	AC016730.1	lncRNA
ENSG00000227838	4.32319	6.15345	0.3553	Muscle	AL121885.2	lncRNA
ENSG00000227947	3.67767	7.92651	1.51	Nerve	LINC01738	lncRNA
ENSG00000227954	1.07491	2.03603	7.629	Ovary	TARID	lncRNA
ENSG00000227987	4.33935	11.537	1.216	Pituitary	AC092675.2	lncRNA
ENSG00000228016	1.76966	4.24606	0.4849	Brain	RAPGEF4-AS1	lncRNA
ENSG00000228027	4.54167	13.3242	2.421	Lung	AL136369.1	lncRNA
ENSG00000228031	3.01347	5.13333	6.699	Thyroid	AC078842.1	lncRNA
ENSG00000228055	3.44003	2.6159	2.714	Kidney	FAM245A	lncRNA
ENSG00000228061	1.82487	5.61922	0.38295	Brain	AC131571.1	lncRNA
ENSG00000228162	4.90689	Inf	1.5665	Salivary Gland	AC097713.1	lncRNA
ENSG00000228203	1.37475	2.02057	15.62	Spleen	RNF144A-AS1	lncRNA
ENSG00000228262	3.68497	8.87566	13.42	Kidney	LINC01320	lncRNA
ENSG00000228271	2.61985	11.1461	2.5335	Adrenal Gland	LINC02048	lncRNA
ENSG00000228408	3.96724	19.1756	7.0125	Brain	AL031056.1	lncRNA
ENSG00000228420	3.0974	2.21087	0.303	Stomach	LINC01768	lncRNA
ENSG00000228427	1.31488	2.72207	8.942	Spleen	AL590764.1	lncRNA
ENSG00000228459	2.60291	2.19991	0.9552	Brain	LINC01546	lncRNA
ENSG00000228484	1.16222	3.02477	1.0195	Brain	AL137025.1	lncRNA
ENSG00000228521	4.03417	2.41154	0.4137	Kidney	AC099552.3	lncRNA
ENSG00000228528	4.46432	9.88875	1.5555	Brain	AC068057.1	lncRNA
ENSG00000228536	1.38611	2.51531	5.667	Pancreas	LYPLAL1-AS1	lncRNA
ENSG00000228543	3.28991	3.67746	0.1318	Uterus	AC003684.1	lncRNA
ENSG00000228548	4.90689	Inf	0.1016	Spleen	ITPKB-AS1	lncRNA
ENSG00000228559	2.9063	7.44019	15.55	Thyroid	AL033519.4	lncRNA
ENSG00000228577	2.00852	6.06154	1.566	Nerve	AC010731.1	lncRNA
ENSG00000228586	4.90689	Inf	0.2027	Skin	AC005042.1	lncRNA
ENSG00000228613	3.64722	31.2834	17.55	Thyroid	AC141930.1	lncRNA
ENSG00000228620	3.12771	3.14183	1.05	Liver	Z97056.1	lncRNA
ENSG00000228639	2.88366	3.00268	20.175	Salivary Gland	ROCR	lncRNA
ENSG00000228650	3.56681	8.69264	1.004	Thyroid	AC008940.1	lncRNA
ENSG00000228659	4.90689	Inf	1.865	Pituitary	LINC01201	lncRNA
ENSG00000228787	3.99908	2.09418	0.1283	Prostate	NLGN4Y-AS1	lncRNA
ENSG00000228812	1.02834	3.2904	7.9825	Liver	LAMA5-AS1	lncRNA
ENSG00000228824	2.04651	4.81778	1.322	Nerve	MIR4500HG	lncRNA
ENSG00000228826	4.58025	32.6476	5.6415	Liver	AL592494.1	lncRNA
ENSG00000228835	2.42288	5.23218	3.538	Thyroid	AC012123.1	lncRNA
ENSG00000228842	4.38353	7.48003	0.3746	Liver	PCDH9-AS2	lncRNA
ENSG00000228862	4.05153	13.6487	0.76665	Prostate	AC068389.1	lncRNA
ENSG00000228923	2.85547	13.7914	17.06	Liver	AP000355.1	lncRNA
ENSG00000228944	4.52154	22.8652	2.442	Kidney	AC004485.1	lncRNA
ENSG00000228971	2.47392	2.05035	1.356	Breast	LINC02607	lncRNA
ENSG00000229005	3.88226	5.40717	11.155	Liver	HNF4A-AS1	lncRNA
ENSG00000229051	3.51484	3.13075	2.009	Kidney	LINC01788	lncRNA
ENSG00000229056	2.23779	6.74522	15.885	Prostate	HECW2-AS1	lncRNA
ENSG00000229111	2.1201	4.51297	1.2	Lung	MED4-AS1	lncRNA
ENSG00000229118	4.90689	Inf	0.405	Thyroid	AC068491.2	lncRNA
ENSG00000229140	4.15115	11.8831	0.5894	Spleen	CCDC26	lncRNA
ENSG00000229160	1.67014	4.73003	2.339	Nerve	AC009229.2	lncRNA
ENSG00000229225	4.90689	Inf	0.179	Kidney	AL162400.2	lncRNA
ENSG00000229246	1.68566	7.4928	19.5	Nerve	LINC00377	lncRNA
ENSG00000229272	2.78964	2.06777	1.196	Thyroid	AL157388.1	lncRNA
ENSG00000229312	4.02773	2.35274	0.2688	Breast	AL353693.1	lncRNA
ENSG00000229370	4.40039	29.6238	7.52	Prostate	AC073062.1	lncRNA
ENSG00000229382	2.39673	3.28067	0.58035	Ovary	BX322557.1	lncRNA
ENSG00000229403	3.22383	4.42939	0.4611	Prostate	AC005999.1	lncRNA
ENSG00000229407	3.41869	2.32743	32.84	Pituitary	AL359853.1	lncRNA
ENSG00000229424	4.34991	15.6651	3.415	Pancreas	AC007349.1	lncRNA
ENSG00000229425	1.43954	2.67651	0.8245	Muscle	AJ009632.2	lncRNA
ENSG00000229444	4.54739	44.8196	116.8	Muscle	AL451062.1	lncRNA
ENSG00000229457	4.90689	Inf	2.521	Thyroid	LINC01789	lncRNA
ENSG00000229557	4.45437	23.1258	1.53	Kidney	LINC00379	lncRNA
ENSG00000229588	2.99514	2.24446	0.62755	Brain	AL596087.2	lncRNA
ENSG00000229609	4.1992	8.34288	1.0195	Pancreas	LINC01079	lncRNA
ENSG00000229711	4.90689	Inf	0.10465	Liver	AL512366.1	lncRNA
ENSG00000229719	3.22036	9.53184	25.45	Small Intestine	MIR194-2HG	lncRNA
ENSG00000229740	4.66555	24.1296	3.611	Liver	U91324.1	lncRNA
ENSG00000229743	3.75405	3.27838	1.392	Kidney	LINC01159	lncRNA
ENSG00000229797	3.92104	6.72734	0.9314	Pituitary	AC140481.1	lncRNA
ENSG00000229821	2.93533	2.0674	2.638	Thyroid	AC103925.1	lncRNA
ENSG00000229854	3.62746	2.29718	0.19255	Prostate	AL357936.1	lncRNA
ENSG00000229928	4.2656	5.13725	1.4785	Adrenal Gland	LINC00400	lncRNA
ENSG00000229941	2.35091	4.93013	0.9949	Kidney	PDE11A-AS1	lncRNA
ENSG00000229950	1.13976	4.01295	9.1395	Prostate	TFAP2A-AS1	lncRNA
ENSG00000229983	3.48611	2.31276	0.2143	Spleen	AL606468.1	lncRNA
ENSG00000230020	4.90689	Inf	0.1384	Kidney	NHS-AS1	lncRNA
ENSG00000230027	4.02868	2.36134	9.273	Kidney	AC092813.2	lncRNA
ENSG00000230051	4.20848	4.30387	1.9475	Brain	AL020994.2	lncRNA
ENSG00000230098	2.70501	2.69586	1.108	Thyroid	TCERG1L-AS1	lncRNA
ENSG00000230115	4.90689	Inf	0.19565	Vagina	TPRG1-AS2	lncRNA
ENSG00000230138	1.87444	4.69605	2.163	Spleen	LINC02812	lncRNA
ENSG00000230155	1.36863	2.15729	5.404	Spleen	CEP250-AS1	lncRNA
ENSG00000230258	2.50664	3.74781	2.137	Thyroid	AC005208.1	lncRNA
ENSG00000230300	1.48928	6.69635	2.181	Nerve	STARD13-IT1	lncRNA
ENSG00000230313	3.74008	4.73575	0.39875	Brain	HCG24	lncRNA
ENSG00000230381	4.004	2.13839	0.1094	Kidney	AL136376.1	lncRNA
ENSG00000230387	2.45234	2.76439	40.83	Skin	AL118508.1	lncRNA
ENSG00000230506	4.14188	3.49099	0.8916	Pituitary	AL354824.1	lncRNA
ENSG00000230539	2.90489	2.12612	1.352	Blood	AOAH-IT1	lncRNA
ENSG00000230552	2.96752	6.14231	3.194	Uterus	AC092162.2	lncRNA
ENSG00000230623	2.59705	9.52949	3.7975	Liver	AC104461.1	lncRNA
ENSG00000230628	1.99818	4.97957	0.68245	Vagina	AL160408.3	lncRNA
ENSG00000230631	4.07399	2.78615	1.239	Kidney	AL353152.1	lncRNA
ENSG00000230647	4.90689	Inf	1.5565	Liver	AC022816.1	lncRNA
ENSG00000230709	2.93791	4.06631	1.3	Spleen	AC104024.1	lncRNA
ENSG00000230731	1.58759	3.15031	0.9117	Kidney	AL589745.1	lncRNA
ENSG00000230746	2.66186	2.76118	1.562	Uterus	AC006007.1	lncRNA
ENSG00000230798	2.817	5.53744	79.13	Nerve	FOXD3-AS1	lncRNA
ENSG00000230830	4.06705	2.7192	0.2726	Muscle	ARPP21-AS1	lncRNA
ENSG00000230838	1.63391	2.17654	1.08	Blood Vessel	LINC01614	lncRNA
ENSG00000230881	4.15692	3.66236	0.1588	Skin	AL445933.2	lncRNA
ENSG00000230918	1.52534	2.41222	5.8255	Prostate	DPP4-DT	lncRNA
ENSG00000230945	3.67695	2.74709	2.835	Kidney	LINC01507	lncRNA
ENSG00000230969	4.22564	4.53897	0.7512	Spleen	LINC02090	lncRNA
ENSG00000230978	2.85025	2.00773	2.078	Salivary Gland	LINC00160	lncRNA
ENSG00000231013	3.10416	3.0604	16.315	Pancreas	SCTR-AS1	lncRNA
ENSG00000231015	4.90689	Inf	0.1248	Brain	AL049594.1	lncRNA
ENSG00000231083	3.30416	2.994	0.3494	Spleen	AC011747.1	lncRNA
ENSG00000231092	4.90689	Inf	0.1745	Pituitary	AC012513.1	lncRNA
ENSG00000231107	2.85994	3.97507	4.305	Thyroid	LINC01508	lncRNA
ENSG00000231210	4.46417	22.0628	6.952	Kidney	COMETT	lncRNA
ENSG00000231221	4.27053	5.21658	0.3938	Kidney	LINC01593	lncRNA
ENSG00000231236	3.69926	38.7191	4.232	Spleen	AP001605.1	lncRNA
ENSG00000231252	1.24648	2.93139	1.506	Spleen	AC099792.1	lncRNA
ENSG00000231290	1.44755	3.50756	3.711	Salivary Gland	APCDD1L-DT	lncRNA
ENSG00000231295	3.10419	4.2069	0.4697	Fallopian Tube	AC004888.1	lncRNA
ENSG00000231298	1.8712	2.27649	4.018	Spleen	MANCR	lncRNA
ENSG00000231394	3.33041	19.916	10.91	Pituitary	AC099681.2	lncRNA
ENSG00000231412	3.69755	8.07481	39.72	Blood	AC005392.2	lncRNA
ENSG00000231439	1.32874	4.05667	4.2595	Ovary	WASIR2	lncRNA
ENSG00000231487	4.04968	3.17653	4.6155	Liver	AP006285.1	lncRNA
ENSG00000231509	1.88092	2.64654	0.2104	Nerve	AL162253.1	lncRNA
ENSG00000231527	1.02774	2.57356	0.7749	Spleen	FAM27C	lncRNA
ENSG00000231566	2.25905	2.20199	1.4575	Vagina	LINC02595	lncRNA
ENSG00000231574	1.24528	4.08198	0.8415	Liver	LINC02015	lncRNA
ENSG00000231648	4.19791	10.3586	1.3865	Skin	LINC01698	lncRNA
ENSG00000231674	4.152	3.60556	0.1479	Kidney	LINC00410	lncRNA
ENSG00000231683	3.86094	4.71097	0.86305	Liver	AL033397.1	lncRNA
ENSG00000231698	4.73002	36.6418	1.03	Lung	AP002856.2	lncRNA
ENSG00000231754	1.50662	2.40111	0.7782	Brain	AL512380.1	lncRNA
ENSG00000231764	1.43211	2.26157	1.175	Brain	DLX6-AS1	lncRNA
ENSG00000231772	4.90689	Inf	0.2618	Kidney	Z93403.1	lncRNA
ENSG00000231776	2.8648	2.53989	0.4234	Blood Vessel	LINC01611	lncRNA
ENSG00000231811	4.38853	16.3689	2.565	Heart	AL159166.1	lncRNA
ENSG00000231927	3.99086	2.02039	0.218	Fallopian Tube	AC093734.1	lncRNA
ENSG00000231979	4.90689	Inf	0.2497	Kidney	AL356361.2	lncRNA
ENSG00000232002	4.78817	61.2587	5.003	Heart	LINC01880	lncRNA
ENSG00000232023	4.42813	123.134	49.66	Adrenal Gland	LINC01807	lncRNA
ENSG00000232057	3.31245	17.5167	21.02	Blood Vessel	AC093390.1	lncRNA
ENSG00000232072	4.08103	2.85481	0.175	Kidney	AC004870.4	lncRNA
ENSG00000232131	3.31239	8.81066	0.9749	Stomach	NCOA7-AS1	lncRNA
ENSG00000232188	3.1564	4.45845	1.556	Lung	AL354714.3	lncRNA
ENSG00000232328	2.89006	3.20435	0.1325	Adipose Tissue	AC084030.1	lncRNA
ENSG00000232354	1.26512	3.66992	9.206	Lung	VIPR1-AS1	lncRNA
ENSG00000232451	3.09871	3.66358	1.9395	Liver	AC018467.1	lncRNA
ENSG00000232487	2.61805	4.02917	1.243	Pituitary	RASA3-IT1	lncRNA
ENSG00000232613	2.51727	3.64952	5.675	Spleen	LINC02576	lncRNA
ENSG00000232661	4.90689	Inf	0.2702	Pancreas	CFTR-AS1	lncRNA
ENSG00000232721	1.92206	7.77998	1.966	Liver	AC239800.2	lncRNA
ENSG00000232756	2.96588	3.82036	1.4015	Vagina	AC004990.1	lncRNA
ENSG00000232806	4.90689	Inf	0.2005	Small Intestine	AP001610.3	lncRNA
ENSG00000232821	1.22601	2.44406	1.611	Breast	AC003986.2	lncRNA
ENSG00000232825	3.80423	3.9994	0.20005	Brain	AL445433.2	lncRNA
ENSG00000232895	4.90689	Inf	0.1885	Kidney	AL121999.1	lncRNA
ENSG00000232939	4.20571	4.26703	0.2381	Thyroid	AL158829.1	lncRNA
ENSG00000233005	2.34333	5.82955	3.591	Pituitary	AC018742.1	lncRNA
ENSG00000233070	1.4035	2.54152	3.703	Thyroid	ZFY-AS1	lncRNA
ENSG00000233101	1.81626	2.7026	28.08	Colon	HOXB-AS3	lncRNA
ENSG00000233117	1.40195	4.40506	35.67	Blood Vessel	LINC00702	lncRNA
ENSG00000233154	1.65085	10.851	3.685	Kidney	LINC01762	lncRNA
ENSG00000233256	2.59631	3.50962	1.898	Salivary Gland	AL355870.1	lncRNA
ENSG00000233293	3.99612	8.88989	2.947	Pituitary	AL133343.2	lncRNA
ENSG00000233376	3.58229	3.93462	1.348	Liver	AL117382.3	lncRNA
ENSG00000233392	3.19102	12.1443	27.78	Spleen	AC104809.2	lncRNA
ENSG00000233415	4.90689	Inf	3.7475	Liver	AL133419.1	lncRNA
ENSG00000233423	4.26394	5.11098	0.2982	Salivary Gland	AC005482.1	lncRNA
ENSG00000233431	2.20831	2.07091	1.209	Blood	LINC02596	lncRNA
ENSG00000233451	3.5756	3.0952	0.3999	Pituitary	AL513128.1	lncRNA
ENSG00000233492	4.24781	4.86165	0.5236	Pituitary	AL133325.2	lncRNA
ENSG00000233508	3.64854	5.67775	2.0315	Brain	AL021395.1	lncRNA
ENSG00000233516	4.62687	44.2013	4.1315	Prostate	AL445644.1	lncRNA
ENSG00000233521	1.08633	3.9045	3.2505	Ovary	LINC01638	lncRNA
ENSG00000233532	3.1146	4.33294	0.7431	Brain	LINC00460	lncRNA
ENSG00000233539	2.21955	2.52152	0.2431	Nerve	AC011294.1	lncRNA
ENSG00000233590	1.52544	3.01243	4.121	Liver	LINC02640	lncRNA
ENSG00000233610	2.83265	5.51111	4.181	Nerve	LINC00462	lncRNA
ENSG00000233642	3.51837	2.47448	0.3588	Brain	GPR158-AS1	lncRNA
ENSG00000233705	4.49414	76.2176	120.5	Thyroid	SLC26A4-AS1	lncRNA
ENSG00000233766	1.49819	2.37504	1.416	Thyroid	CAVIN2-AS1	lncRNA
ENSG00000233896	2.40897	2.54355	0.2205	Kidney	PDYN-AS1	lncRNA
ENSG00000233977	3.1361	17.6679	5.894	Pituitary	AC099681.3	lncRNA
ENSG00000234056	3.74742	2.86421	1.5925	Brain	LINC00463	lncRNA
ENSG00000234104	4.90689	Inf	0.2396	Brain	AL133465.1	lncRNA
ENSG00000234117	4.90689	Inf	0.5267	Spleen	AL445224.1	lncRNA
ENSG00000234161	1.6098	2.22889	0.36955	Ovary	PABPC5-AS1	lncRNA
ENSG00000234174	2.75944	2.1658	0.2495	Spleen	AC016683.1	lncRNA
ENSG00000234177	3.63855	21.9961	1.816	Brain	LINC01114	lncRNA
ENSG00000234184	3.61645	3.74475	33.01	Spleen	LINC01781	lncRNA
ENSG00000234190	4.1436	3.51026	0.248	Kidney	AC241644.2	lncRNA
ENSG00000234211	1.12229	2.28942	1.34	Spleen	AL451067.1	lncRNA
ENSG00000234223	4.90689	Inf	0.1152	Liver	AC003988.1	lncRNA
ENSG00000234230	1.83908	2.51583	0.4648	Fallopian Tube	ZFX-AS1	lncRNA
ENSG00000234377	2.61953	25.6517	1.781	Brain	OBI1-AS1	lncRNA
ENSG00000234423	3.111	5.8002	1.765	Pituitary	LINC01250	lncRNA
ENSG00000234425	3.88219	11.493	4.565	Pancreas	AL138930.1	lncRNA
ENSG00000234426	4.90689	Inf	0.1115	Spleen	AL139042.1	lncRNA
ENSG00000234476	1.57298	2.84157	2.398	Colon	LINC02765	lncRNA
ENSG00000234477	1.63765	4.28363	2.7925	Skin	AC004231.1	lncRNA
ENSG00000234520	4.62408	27.3338	38.65	Heart	HRAT17	lncRNA
ENSG00000234553	1.86865	2.03065	0.8017	Thyroid	AC022431.1	lncRNA
ENSG00000234601	2.32637	2.71974	0.5774	Kidney	CHRM3-AS1	lncRNA
ENSG00000234622	3.55415	2.68627	0.3151	Spleen	AL683807.2	lncRNA
ENSG00000234661	2.51458	12.0966	5.158	Nerve	CHL1-AS1	lncRNA
ENSG00000234688	3.41628	3.08811	2.208	Brain	AL049749.1	lncRNA
ENSG00000234692	3.72298	3.76768	0.6179	Fallopian Tube	AL355601.1	lncRNA
ENSG00000234696	4.76374	48.2503	1.82	Pituitary	GPR50-AS1	lncRNA
ENSG00000234756	3.66673	3.62017	0.25305	Vagina	LINC02621	lncRNA
ENSG00000234791	4.90689	Inf	0.8287	Nerve	AC108448.1	lncRNA
ENSG00000234892	3.14678	2.00701	0.4008	Spleen	Z82214.1	lncRNA
ENSG00000234899	1.25047	2.38517	4.279	Salivary Gland	SOX9-AS1	lncRNA
ENSG00000234918	3.99655	3.07944	17.87	Breast	AL157387.1	lncRNA
ENSG00000234929	4.05352	2.59097	0.2282	Salivary Gland	AC018685.2	lncRNA
ENSG00000234961	1.07295	3.22764	60.26	Nerve	AL133415.1	lncRNA
ENSG00000234979	4.90689	Inf	0.2524	Kidney	Z82185.1	lncRNA
ENSG00000234997	1.89967	2.1183	3.653	Thyroid	AC016745.1	lncRNA
ENSG00000234998	4.90689	Inf	0.2311	Thyroid	AC244453.3	lncRNA
ENSG00000235010	1.90036	2.22633	3.01	Pituitary	AL512622.1	lncRNA
ENSG00000235024	4.0278	6.45605	7.602	Pituitary	AC097468.2	lncRNA
ENSG00000235029	2.00904	2.54125	6.6225	Pancreas	MNX1-AS2	lncRNA
ENSG00000235070	4.47495	26.6205	13.84	Thyroid	AC062015.1	lncRNA
ENSG00000235077	1.43525	3.25208	5.27	Pituitary	AC073842.1	lncRNA
ENSG00000235091	4.09815	3.02569	0.91285	Skin	BX324167.1	lncRNA
ENSG00000235123	4.61237	18.2584	1.04	Prostate	DSCAM-AS1	lncRNA
ENSG00000235139	4.38273	7.4604	0.1366	Kidney	AC003984.1	lncRNA
ENSG00000235160	4.46978	10.0876	1.267	Heart	LINC02248	lncRNA
ENSG00000235198	4.90689	Inf	0.11765	Uterus	AC005871.1	lncRNA
ENSG00000235200	4.31464	6.1705	18.53	Liver	LINC01702	lncRNA
ENSG00000235263	3.64248	9.61164	5.284	Muscle	AL928921.1	lncRNA
ENSG00000235295	1.78864	7.25716	1.102	Muscle	LINC01634	lncRNA
ENSG00000235300	3.99749	10.2317	0.3886	Pituitary	THRA1/BTR	lncRNA
ENSG00000235366	3.6152	2.45757	15.06	Kidney	LINC01055	lncRNA
ENSG00000235385	4.43358	30.8806	1.578	Lung	LINC02154	lncRNA
ENSG00000235419	1.03107	2.69684	1.281	Spleen	AC010149.1	lncRNA
ENSG00000235450	4.90689	Inf	0.14745	Brain	AC079760.1	lncRNA
ENSG00000235480	2.66738	4.31081	1.767	Pituitary	AC013270.1	lncRNA
ENSG00000235491	4.16981	8.78174	0.9616	Vagina	LINC01889	lncRNA
ENSG00000235523	3.46568	2.39065	4.039	Small Intestine	AL135924.2	lncRNA
ENSG00000235526	3.74294	7.75207	0.8411	Pituitary	AL355990.2	lncRNA
ENSG00000235535	4.31575	16.7051	4.639	Heart	TRDN-AS1	lncRNA
ENSG00000235725	3.75472	3.62717	0.27425	Skin	AC007389.2	lncRNA
ENSG00000235736	2.57162	2.05012	0.7444	Kidney	AL031275.1	lncRNA
ENSG00000235802	1.93292	5.61421	1.659	Pituitary	HCFC1-AS1	lncRNA
ENSG00000235813	3.14068	2.55667	0.1534	Fallopian Tube	AL672032.1	lncRNA
ENSG00000235872	4.90689	Inf	0.1511	Small Intestine	AC078777.1	lncRNA
ENSG00000235885	1.07765	2.09518	0.8387	Fallopian Tube	LINC01828	lncRNA
ENSG00000235899	1.95568	5.86991	4.4265	Liver	LINC01564	lncRNA
ENSG00000235947	1.3682	2.58067	3.791	Kidney	EGOT	lncRNA
ENSG00000236013	1.81883	3.55214	4.973	Heart	AL357146.1	lncRNA
ENSG00000236064	3.02568	2.79092	0.7809	Brain	AL109946.1	lncRNA
ENSG00000236069	4.1173	3.22392	0.14635	Prostate	AL136987.1	lncRNA
ENSG00000236091	2.72065	2.93319	0.23225	Adrenal Gland	LINC02243	lncRNA
ENSG00000236130	4.78108	108.662	26.72	Thyroid	PTCSC2	lncRNA
ENSG00000236145	4.00398	2.13826	0.3186	Salivary Gland	AC079988.1	lncRNA
ENSG00000236197	3.17748	18.0234	0.97795	Brain	PPP1R9A-AS1	lncRNA
ENSG00000236213	1.47366	2.28656	2.231	Spleen	AC006369.1	lncRNA
ENSG00000236231	4.08494	2.8934	0.1653	Bladder	AC017048.2	lncRNA
ENSG00000236242	3.29569	2.16951	4.07	Lung	MYO16-AS1	lncRNA
ENSG00000236283	1.06166	2.67406	2.435	Kidney	AC019197.1	lncRNA
ENSG00000236341	4.62676	19.6051	2.631	Liver	AL161740.1	lncRNA
ENSG00000236385	4.90689	Inf	0.1642	Skin	AC026355.3	lncRNA
ENSG00000236393	3.14757	3.37375	12.66	Adrenal Gland	AC091806.1	lncRNA
ENSG00000236404	1.49674	7.06589	17.05	Ovary	VLDLR-AS1	lncRNA
ENSG00000236451	3.21622	3.84615	0.685	Thyroid	AC067956.1	lncRNA
ENSG00000236466	1.68925	6.30267	1.72	Blood Vessel	AL035670.1	lncRNA
ENSG00000236485	3.16421	2.2504	0.4862	Nerve	LINC01945	lncRNA
ENSG00000236502	3.98518	7.57624	14.16	Pituitary	SIX3-AS1	lncRNA
ENSG00000236591	4.12044	3.25723	0.856	Adrenal Gland	AL357992.1	lncRNA
ENSG00000236605	2.06117	2.10339	0.47095	Adrenal Gland	AC023115.1	lncRNA
ENSG00000236666	4.90689	Inf	0.9906	Prostate	POTEH-AS1	lncRNA
ENSG00000236719	3.31933	3.00982	0.8885	Heart	OVAAL	lncRNA
ENSG00000236740	1.78667	2.34501	8.265	Skin	AL033384.1	lncRNA
ENSG00000236754	1.04949	3.4959	5.7525	Liver	AC007666.1	lncRNA
ENSG00000236780	2.49854	2.90004	10.72	Pancreas	LINC01829	lncRNA
ENSG00000236841	1.03891	3.0914	2.0125	Uterus	AC007750.1	lncRNA
ENSG00000236882	2.8769	8.56894	147.6	Liver	LINC01554	lncRNA
ENSG00000236938	4.48982	24.5848	2.842	Pituitary	AC003092.2	lncRNA
ENSG00000236958	3.85879	6.13529	3.687	Heart	AC051618.1	lncRNA
ENSG00000236975	1.69332	2.25453	2.551	Thyroid	LINC02814	lncRNA
ENSG00000236996	1.77385	2.83332	2.3535	Skin	MLIP-IT1	lncRNA
ENSG00000237070	1.30926	2.86336	3.091	Nerve	AC005550.2	lncRNA
ENSG00000237087	3.69444	2.31167	0.7328	Fallopian Tube	AC068134.2	lncRNA
ENSG00000237101	1.67229	12.6712	24.145	Skin	AC092809.4	lncRNA
ENSG00000237166	3.23671	2.03097	1.115	Brain	LINC01792	lncRNA
ENSG00000237311	3.82684	7.9707	0.62845	Salivary Gland	AL034397.2	lncRNA
ENSG00000237326	4.24766	4.85939	0.26265	Ovary	AC113608.1	lncRNA
ENSG00000237339	4.6645	103.671	2.8665	Adrenal Gland	LINC01502	lncRNA
ENSG00000237361	2.17911	2.30021	7.141	Salivary Gland	TUSC8	lncRNA
ENSG00000237373	4.90689	Inf	0.1944	Cervix Uteri	BRWD1-IT1	lncRNA
ENSG00000237396	4.75003	42.867	3.116	Thyroid	LNCNEF	lncRNA
ENSG00000237484	1.33743	4.03472	1.162	Spleen	LINC01684	lncRNA
ENSG00000237494	4.90689	Inf	0.7019	Liver	AL360007.1	lncRNA
ENSG00000237520	4.90689	Inf	0.3729	Blood	AL391832.1	lncRNA
ENSG00000237552	4.90689	Inf	0.9034	Nerve	LINC02567	lncRNA
ENSG00000237571	4.90689	Inf	0.1899	Pituitary	LINC02862	lncRNA
ENSG00000237581	4.90689	Inf	0.10615	Prostate	AC005538.1	lncRNA
ENSG00000237638	3.04864	2.49399	0.9744	Spleen	LINC02245	lncRNA
ENSG00000237643	3.19245	4.26378	32.07	Pancreas	AL365226.1	lncRNA
ENSG00000237664	1.01655	2.16762	1.1755	Ovary	LINC00316	lncRNA
ENSG00000237670	4.90689	Inf	0.1986	Salivary Gland	LINC01866	lncRNA
ENSG00000237707	3.78528	10.7161	2.155	Kidney	AL031726.1	lncRNA
ENSG00000237720	4.08366	2.88076	0.21695	Brain	AC011995.2	lncRNA
ENSG00000237735	2.8937	2.50152	0.7392	Cervix Uteri	AF130359.1	lncRNA
ENSG00000237741	4.90689	Inf	0.1114	Pituitary	AC002368.1	lncRNA
ENSG00000237767	4.71095	31.9931	13.01	Liver	LINC01370	lncRNA
ENSG00000238054	4.90689	Inf	0.63565	Adrenal Gland	AL691515.2	lncRNA
ENSG00000238097	4.65828	40.7888	3.713	Liver	LINC02037	lncRNA
ENSG00000238117	3.97012	3.03864	1.7065	Salivary Gland	AP000844.2	lncRNA
ENSG00000238178	1.5786	4.76266	2.388	Pancreas	AC078993.1	lncRNA
ENSG00000238189	4.20661	4.27893	0.1623	Brain	ENOX1-AS2	lncRNA
ENSG00000238194	4.90689	Inf	1.1455	Brain	PHACTR3-AS1	lncRNA
ENSG00000238195	4.04082	2.4727	0.317	Ovary	AL021153.1	lncRNA
ENSG00000238217	3.60728	3.89549	0.29485	Brain	LINC01877	lncRNA
ENSG00000238230	4.90689	Inf	0.201	Brain	LINC00391	lncRNA
ENSG00000238273	1.65827	7.5482	18.01	Ovary	AC108058.1	lncRNA
ENSG00000238837	4.50648	11.5789	1.298	Salivary Gland	LINC02031	lncRNA
ENSG00000239519	2.52395	2.68276	0.2356	Nerve	CADM2-AS1	lncRNA
ENSG00000239572	3.85492	4.34562	0.342	Pituitary	AC108749.1	lncRNA
ENSG00000239715	3.55736	2.35057	0.4499	Adrenal Gland	AC093627.2	lncRNA
ENSG00000239906	2.21335	2.08451	5.032	Blood	AL627309.2	lncRNA
ENSG00000239941	2.48869	3.82022	3.094	Cervix Uteri	AC108718.1	lncRNA
ENSG00000240056	4.90689	Inf	0.52455	Liver	AL445190.1	lncRNA
ENSG00000240086	3.18309	3.92646	0.9824	Spleen	AC092969.1	lncRNA
ENSG00000240241	4.33874	6.46599	0.4629	Fallopian Tube	AC108752.1	lncRNA
ENSG00000240521	4.81518	329.512	81.06	Pancreas	AC092979.1	lncRNA
ENSG00000240915	4.48893	10.8294	0.52165	Liver	AC120042.1	lncRNA
ENSG00000240922	3.78401	3.96091	0.98785	Prostate	LSAMP-AS1	lncRNA
ENSG00000241135	3.26692	19.1882	34.98	Heart	LINC00881	lncRNA
ENSG00000241151	2.44557	2.14346	0.73885	Salivary Gland	LINC02066	lncRNA
ENSG00000241359	3.60898	2.7965	0.3037	Stomach	SYNPR-AS1	lncRNA
ENSG00000241388	2.69957	2.43766	10.46	Stomach	HNF1A-AS1	lncRNA
ENSG00000241456	2.82156	12.9642	3.735	Thyroid	AC005996.1	lncRNA
ENSG00000241475	3.44408	3.09076	0.9535	Pituitary	AL160408.4	lncRNA
ENSG00000241479	1.23629	2.57628	0.7363	Vagina	MECOM-AS1	lncRNA
ENSG00000241490	1.73616	2.02883	0.6545	Spleen	AC093010.1	lncRNA
ENSG00000241570	2.58561	2.06442	1.4645	Liver	PAQR9-AS1	lncRNA
ENSG00000241648	4.90689	Inf	0.1086	Nerve	CADM2-AS2	lncRNA
ENSG00000241666	1.37193	2.28147	2.61	Spleen	AL031733.2	lncRNA
ENSG00000242048	2.86475	2.76791	4.52	Kidney	AC093583.1	lncRNA
ENSG00000242078	3.79308	2.26237	1.39	Pituitary	AC084864.1	lncRNA
ENSG00000242082	1.58393	2.39035	0.92435	Prostate	SLC5A4-AS1	lncRNA
ENSG00000242207	3.09391	3.71048	2.312	Small Intestine	HOXB-AS4	lncRNA
ENSG00000242258	2.78186	2.97429	17.7	Spleen	LINC00996	lncRNA
ENSG00000242268	2.1593	5.38123	5.011	Pituitary	LINC02082	lncRNA
ENSG00000242407	4.37301	7.2251	7.3985	Prostate	AC091179.1	lncRNA
ENSG00000242593	2.57597	2.91353	0.3639	Brain	AC006148.1	lncRNA
ENSG00000242741	1.80321	2.11886	1.2425	Prostate	LINC02005	lncRNA
ENSG00000242808	2.9858	2.81224	16.955	Brain	SOX2-OT	lncRNA
ENSG00000243081	3.37395	2.62357	0.7771	Kidney	AC092894.1	lncRNA
ENSG00000243220	4.13711	6.40483	1.484	Kidney	AC006159.2	lncRNA
ENSG00000243321	4.05279	5.48073	0.2873	Brain	LINC01998	lncRNA
ENSG00000243491	2.00312	3.20952	3.776	Skin	AC082651.3	lncRNA
ENSG00000243694	3.93715	2.30392	7.285	Liver	LINC02027	lncRNA
ENSG00000243799	3.42192	4.40016	0.5597	Nerve	PEX5L-AS1	lncRNA
ENSG00000243810	3.51643	2.09509	0.4781	Pituitary	CFAP61-AS1	lncRNA
ENSG00000243818	4.84005	311.951	17.045	Liver	AC021074.3	lncRNA
ENSG00000243832	4.23789	4.71448	0.2485	Small Intestine	LINC02000	lncRNA
ENSG00000244215	4.09403	4.67794	1.438	Lung	LINC02016	lncRNA
ENSG00000244493	4.90689	Inf	0.1361	Thyroid	SLC9A9-AS2	lncRNA
ENSG00000244541	2.22051	2.82185	1.085	Prostate	LINC01213	lncRNA
ENSG00000244578	2.60324	3.2459	8.7055	Ovary	LINC01391	lncRNA
ENSG00000244620	3.38342	3.52471	2.247	Spleen	AC246787.2	lncRNA
ENSG00000244649	2.44658	4.64467	5.137	Small Intestine	LINC02086	lncRNA
ENSG00000244738	1.59066	2.788	0.288	Ovary	AC026316.3	lncRNA
ENSG00000244953	1.26666	2.04559	20.64	Fallopian Tube	AC087521.1	lncRNA
ENSG00000245008	3.13019	2.93612	0.3585	Spleen	AP001122.1	lncRNA
ENSG00000245164	1.83735	2.05666	15.39	Spleen	LINC00861	lncRNA
ENSG00000245466	1.50058	2.47549	0.9798	Spleen	AL357153.1	lncRNA
ENSG00000245526	2.68625	4.21696	11.39	Brain	LINC00461	lncRNA
ENSG00000245870	2.55602	3.27002	0.8901	Colon	LINC00682	lncRNA
ENSG00000245928	4.42558	8.62239	1.402	Spleen	SDAD1-AS1	lncRNA
ENSG00000246528	1.44469	2.11712	1.419	Pituitary	AC079089.1	lncRNA
ENSG00000246740	3.77455	3.82678	7.887	Skin	PLA2G4E-AS1	lncRNA
ENSG00000247228	3.46385	4.23992	2.87	Kidney	AC009060.1	lncRNA
ENSG00000247699	3.25448	2.91156	4.708	Spleen	FABP6-AS1	lncRNA
ENSG00000247775	1.66773	3.06607	0.5522	Pituitary	SNCA-AS1	lncRNA
ENSG00000247982	1.54923	3.7157	120.5	Spleen	LINC00926	lncRNA
ENSG00000248100	1.53844	2.35866	0.1043	Ovary	AC087257.1	lncRNA
ENSG00000248115	2.59709	2.96806	13.38	Spleen	AC023154.1	lncRNA
ENSG00000248127	2.60628	2.21697	0.5906	Nerve	AC026774.1	lncRNA
ENSG00000248184	4.90689	Inf	1.4575	Brain	LINC02283	lncRNA
ENSG00000248197	4.90689	Inf	0.5055	Brain	LINC00290	lncRNA
ENSG00000248211	3.48517	3.53698	1.43	Kidney	TRPC7-AS1	lncRNA
ENSG00000248319	3.29433	2.08248	0.8761	Kidney	LINC02275	lncRNA
ENSG00000248322	4.90689	Inf	0.21065	Ovary	AL117348.1	lncRNA
ENSG00000248373	4.14111	11.306	1.186	Kidney	AC096577.1	lncRNA
ENSG00000248408	2.88835	13.1039	11.215	Prostate	LINC02469	lncRNA
ENSG00000248455	3.62311	2.62129	0.6278	Brain	LINC02217	lncRNA
ENSG00000248474	4.26645	5.15092	3.396	Salivary Gland	LINC02122	lncRNA
ENSG00000248517	3.32231	4.2242	7.9415	Skin	LINC02437	lncRNA
ENSG00000248518	4.90689	Inf	0.11835	Brain	AC098587.1	lncRNA
ENSG00000248537	4.11014	3.1488	0.3936	Blood Vessel	AC091906.1	lncRNA
ENSG00000248599	1.48847	2.41298	0.513	Adrenal Gland	FLJ42969	lncRNA
ENSG00000248646	4.90689	Inf	1.684	Pituitary	AC096759.1	lncRNA
ENSG00000248685	4.13579	3.42342	0.97225	Liver	LINC02484	lncRNA
ENSG00000248709	4.90689	Inf	15.285	Liver	AC008549.1	lncRNA
ENSG00000248740	4.51746	29.1021	7.9085	Liver	LINC02428	lncRNA
ENSG00000248801	2.32084	2.33584	7.602	Lung	C8orf34-AS1	lncRNA
ENSG00000248884	2.03258	4.11051	2.321	Liver	AC010280.2	lncRNA
ENSG00000248954	1.57192	2.12192	0.2367	Skin	AC027801.2	lncRNA
ENSG00000248991	4.39197	7.69298	0.6149	Skin	AC097375.1	lncRNA
ENSG00000249049	4.28084	5.38677	1.727	Fallopian Tube	AC074124.1	lncRNA
ENSG00000249086	2.63188	2.30988	2.8065	Adrenal Gland	AC051649.1	lncRNA
ENSG00000249096	2.52553	6.75145	28.535	Liver	LINC02362	lncRNA
ENSG00000249145	4.90689	Inf	2.199	Heart	LINC02517	lncRNA
ENSG00000249166	3.72129	2.18787	2.958	Kidney	AC092336.1	lncRNA
ENSG00000249173	4.50468	80.4779	44.625	Liver	LINC01093	lncRNA
ENSG00000249198	4.90689	Inf	0.3014	Liver	AC106822.1	lncRNA
ENSG00000249241	2.5481	2.02292	0.5825	Pituitary	LINC02265	lncRNA
ENSG00000249295	4.26157	5.07341	0.5667	Thyroid	AC145146.1	lncRNA
ENSG00000249306	2.84376	6.0539	1.887	Brain	LINC01411	lncRNA
ENSG00000249364	2.06936	2.27931	5.4635	Liver	AC112206.2	lncRNA
ENSG00000249407	3.33829	2.58152	10.925	Skin	IL20RB-AS1	lncRNA
ENSG00000249425	3.19791	2.42078	0.8503	Pancreas	LINC02477	lncRNA
ENSG00000249453	2.72617	6.06422	1.983	Small Intestine	AC092834.1	lncRNA
ENSG00000249484	3.9986	4.73415	1.665	Spleen	LINC01470	lncRNA
ENSG00000249487	2.82683	2.15855	3.812	Pituitary	LINC01586	lncRNA
ENSG00000249601	4.3905	18.9082	37.06	Kidney	LINC01187	lncRNA
ENSG00000249621	3.0099	2.39808	2.494	Fallopian Tube	AC113349.1	lncRNA
ENSG00000249641	4.43428	40.089	9.004	Skin	HOXC13-AS	lncRNA
ENSG00000249667	3.60245	3.5399	0.2165	Spleen	LINC01259	lncRNA
ENSG00000249690	3.11596	12	2.808	Colon	AC110813.1	lncRNA
ENSG00000249695	1.21845	2.81459	1.975	Pituitary	AC026369.1	lncRNA
ENSG00000249736	2.35127	9.04144	3.622	Nerve	LINC02242	lncRNA
ENSG00000249743	3.89249	13.556	19.48	Nerve	AC116345.1	lncRNA
ENSG00000249746	3.59485	4.36547	9.2155	Liver	AC099509.1	lncRNA
ENSG00000249790	3.10091	17.7769	44.14	Blood	AC092490.1	lncRNA
ENSG00000249885	2.04533	2.08935	2.4905	Prostate	ARHGEF38-IT1	lncRNA
ENSG00000249906	1.45043	6.98038	4.465	Nerve	AC006487.1	lncRNA
ENSG00000249959	4.90689	Inf	0.2257	Pituitary	AC024587.2	lncRNA
ENSG00000249988	4.47805	10.3988	0.5163	Spleen	AC092546.1	lncRNA
ENSG00000249993	2.64864	2.23321	1.174	Small Intestine	BFSP2-AS1	lncRNA
ENSG00000250041	3.62702	24.8505	14.13	Muscle	AC069360.1	lncRNA
ENSG00000250048	2.35049	2.4293	0.335	Blood Vessel	LINC00603	lncRNA
ENSG00000250101	1.53803	2.27834	3.176	Pituitary	AC106795.3	lncRNA
ENSG00000250103	3.66114	13.5569	4.528	Pituitary	PANCR	lncRNA
ENSG00000250106	4.17259	3.84797	0.1468	Nerve	ANKRD33B-AS1	lncRNA
ENSG00000250107	1.12512	2.30879	2.587	Cervix Uteri	CACNA1G-AS1	lncRNA
ENSG00000250125	2.49182	2.26796	0.843	Thyroid	LINC02232	lncRNA
ENSG00000250137	1.96044	3.76862	1.088	Small Intestine	AC093607.1	lncRNA
ENSG00000250167	1.2912	2.10128	1.166	Skin	AC034206.1	lncRNA
ENSG00000250234	4.31862	6.0648	1.797	Spleen	AC025754.1	lncRNA
ENSG00000250241	1.88103	2.60753	2.6675	Brain	AC105383.1	lncRNA
ENSG00000250244	3.87673	4.4533	2.403	Pituitary	AC010307.4	lncRNA
ENSG00000250259	4.90689	Inf	0.2302	Thyroid	AC019103.1	lncRNA
ENSG00000250284	4.90689	Inf	0.4406	Brain	AC109439.1	lncRNA
ENSG00000250343	1.52789	4.08237	13.48	Nerve	STK32A-AS1	lncRNA
ENSG00000250362	2.12246	2.13686	0.6339	Pituitary	AC008592.1	lncRNA
ENSG00000250377	4.05715	2.62509	0.36305	Brain	AC008525.1	lncRNA
ENSG00000250385	4.31236	21.5328	5.577	Nerve	AC106772.2	lncRNA
ENSG00000250387	1.9337	2.70392	0.73195	Liver	LINC02197	lncRNA
ENSG00000250421	2.31151	8.46532	2.154	Nerve	AC106798.1	lncRNA
ENSG00000250436	4.71665	42.3616	47.445	Liver	LINC02499	lncRNA
ENSG00000250456	4.90689	Inf	0.8781	Spleen	LINC02260	lncRNA
ENSG00000250488	4.90689	Inf	0.1369	Nerve	LINC02233	lncRNA
ENSG00000250497	3.76797	3.07845	2.484	Heart	AC007126.1	lncRNA
ENSG00000250508	1.21461	2.87754	5.522	Salivary Gland	LINC02701	lncRNA
ENSG00000250511	1.86629	2.16013	0.9632	Pituitary	AC098798.1	lncRNA
ENSG00000250529	4.90689	Inf	0.8065	Kidney	LINC02121	lncRNA
ENSG00000250538	1.92665	2.94542	1.144	Breast	AC104407.1	lncRNA
ENSG00000250579	3.32532	7.00535	31.405	Ovary	CTD-2297D10.2	lncRNA
ENSG00000250592	4.41174	19.0071	2.929	Pituitary	AC055733.2	lncRNA
ENSG00000250619	4.90689	Inf	0.1455	Nerve	AC021088.1	lncRNA
ENSG00000250620	2.82257	2.82439	1.121	Breast	LINC02515	lncRNA
ENSG00000250740	1.78164	4.81985	9.953	Thyroid	AC109361.2	lncRNA
ENSG00000250781	3.82315	4.95434	0.5534	Kidney	AC024022.1	lncRNA
ENSG00000250850	4.0665	6.68938	5.791	Spleen	AL161781.2	lncRNA
ENSG00000250885	4.90689	Inf	0.5451	Kidney	LINC02061	lncRNA
ENSG00000250891	3.12185	7.45945	3.817	Heart	LINC02208	lncRNA
ENSG00000250947	4.90689	Inf	0.1623	Kidney	TRPC7-AS2	lncRNA
ENSG00000250974	3.98938	2.00704	0.1653	Pituitary	LINC02196	lncRNA
ENSG00000250978	3.85274	18.9111	150.4	Muscle	AC079467.1	lncRNA
ENSG00000250981	4.90689	Inf	0.5845	Heart	MARCHF11-AS1	lncRNA
ENSG00000251003	1.15602	3.95556	4.628	Nerve	ZFPM2-AS1	lncRNA
ENSG00000251009	2.02458	2.85581	0.6714	Spleen	AC133961.1	lncRNA
ENSG00000251044	4.90689	Inf	0.16985	Liver	AC024579.1	lncRNA
ENSG00000251049	4.90689	Inf	0.4481	Liver	AC107396.1	lncRNA
ENSG00000251126	2.49021	4.348	1.6105	Uterus	AC017007.5	lncRNA
ENSG00000251173	3.83029	4.19887	0.4455	Pituitary	UCHL1-AS1	lncRNA
ENSG00000251185	4.90689	Inf	4.99	Pituitary	AC025244.1	lncRNA
ENSG00000251206	3.13449	2.51947	0.241	Nerve	AC010420.1	lncRNA
ENSG00000251257	1.57408	3.80102	12.99	Muscle	AC010457.1	lncRNA
ENSG00000251292	3.45775	4.10127	0.7411	Kidney	ERVH-1	lncRNA
ENSG00000251321	4.83982	356.244	17.26	Prostate	PCAT4	lncRNA
ENSG00000251361	4.90689	Inf	2.025	Nerve	AC012625.1	lncRNA
ENSG00000251410	4.04545	2.51559	0.15735	Brain	AC007106.1	lncRNA
ENSG00000251443	3.65653	7.06946	1.7405	Salivary Gland	LINC02160	lncRNA
ENSG00000251454	4.90689	Inf	2.075	Pituitary	AC025244.2	lncRNA
ENSG00000251460	3.56092	2.00344	0.1399	Muscle	AC097381.2	lncRNA
ENSG00000251471	4.04693	2.52938	0.14635	Pancreas	AC016933.1	lncRNA
ENSG00000251513	1.17448	2.43011	1.104	Spleen	LIX1-AS1	lncRNA
ENSG00000251576	1.90166	2.91869	1.084	Pituitary	LINC01267	lncRNA
ENSG00000251599	4.67175	25.0075	2.491	Kidney	AC116345.3	lncRNA
ENSG00000251616	4.43489	8.90589	6.113	Skin	AC113410.2	lncRNA
ENSG00000251665	1.68291	2.31547	0.6503	Muscle	AC005920.3	lncRNA
ENSG00000251687	1.68162	2.04786	0.2824	Prostate	AC104791.1	lncRNA
ENSG00000253105	2.96966	9.51915	10.69	Blood Vessel	AP003548.1	lncRNA
ENSG00000253115	4.90689	Inf	2.73	Muscle	AC087672.1	lncRNA
ENSG00000253125	2.32666	2.31534	2.119	Skin	AC055854.1	lncRNA
ENSG00000253140	3.44972	2.18044	0.2876	Spleen	AC026904.1	lncRNA
ENSG00000253215	4.90689	Inf	0.7825	Liver	AC087273.1	lncRNA
ENSG00000253217	1.22005	3.52994	2.765	Skin	AP001574.1	lncRNA
ENSG00000253227	3.44375	3.97873	0.2918	Muscle	AC090192.2	lncRNA
ENSG00000253230	4.11023	52.829	37.535	Brain	MIR124-1HG	lncRNA
ENSG00000253258	4.30911	5.88555	0.56825	Vagina	AC068228.1	lncRNA
ENSG00000253266	2.91604	2.92825	0.3918	Thyroid	AC100860.1	lncRNA
ENSG00000253357	2.93283	3.9724	2.159	Nerve	AC008708.1	lncRNA
ENSG00000253369	2.0772	4.34579	10.23	Ovary	AC022034.3	lncRNA
ENSG00000253373	4.57684	15.4857	0.4998	Blood Vessel	AC021785.1	lncRNA
ENSG00000253417	2.17059	5.30051	0.4683	Salivary Gland	LINC02159	lncRNA
ENSG00000253420	2.04235	2.27687	0.40255	Ovary	AC103853.1	lncRNA
ENSG00000253445	4.90689	Inf	0.1938	Kidney	AC027309.1	lncRNA
ENSG00000253477	2.8402	2.95077	10.13	Pituitary	AC012213.1	lncRNA
ENSG00000253490	1.55404	4.36736	0.1322	Spleen	LINC02099	lncRNA
ENSG00000253522	1.57825	2.47294	9.8225	Salivary Gland	MIR3142HG	lncRNA
ENSG00000253563	4.15306	4.79608	18.11	Thyroid	NKX2-1-AS1	lncRNA
ENSG00000253567	2.80751	4.0653	0.3723	Pituitary	AC025871.1	lncRNA
ENSG00000253576	1.09541	2.03284	0.8975	Nerve	AF181450.1	lncRNA
ENSG00000253619	4.90689	Inf	0.1376	Muscle	AC068413.1	lncRNA
ENSG00000253647	1.41835	2.60554	3.2465	Uterus	KCNIP1-OT1	lncRNA
ENSG00000253653	3.01065	4.32791	0.5583	Pituitary	AC009185.1	lncRNA
ENSG00000253660	3.46161	4.05716	0.5607	Nerve	AC008464.1	lncRNA
ENSG00000253666	1.86917	2.1523	0.3971	Kidney	AP000424.1	lncRNA
ENSG00000253693	3.76269	3.40384	0.5407	Pituitary	AC008415.1	lncRNA
ENSG00000253745	3.68851	2.0102	2.76	Spleen	AC091163.1	lncRNA
ENSG00000253762	4.22555	4.53776	0.6219	Colon	AC069133.1	lncRNA
ENSG00000253807	3.33781	3.50069	1.893	Heart	LINC01170	lncRNA
ENSG00000253819	3.19079	5.78734	0.76335	Liver	LINC01151	lncRNA
ENSG00000253821	3.60451	3.27143	1.057	Prostate	AC090796.1	lncRNA
ENSG00000253891	3.55816	2.2055	0.3692	Small Intestine	AC023202.1	lncRNA
ENSG00000253924	4.90689	Inf	0.2015	Spleen	AC103831.1	lncRNA
ENSG00000253931	1.12716	2.00721	1.9215	Vagina	AC105118.1	lncRNA
ENSG00000253978	1.23684	2.0512	5.649	Kidney	CTB-178M22.2	lncRNA
ENSG00000253979	4.90689	Inf	0.2921	Spleen	AC109479.3	lncRNA
ENSG00000253988	2.17628	5.86841	9.677	Spleen	AC079015.1	lncRNA
ENSG00000253992	4.06569	2.70626	0.14695	Brain	AC103726.2	lncRNA
ENSG00000254002	4.28691	5.48974	2.808	Heart	AC012574.2	lncRNA
ENSG00000254081	4.57198	15.1569	1.0625	Brain	LINC01299	lncRNA
ENSG00000254089	4.39727	7.83057	1.368	Prostate	AC016885.2	lncRNA
ENSG00000254138	4.90689	Inf	0.1344	Blood Vessel	AC113386.1	lncRNA
ENSG00000254139	2.9905	9.50054	6.106	Nerve	AC104051.2	lncRNA
ENSG00000254166	4.12304	3.2849	0.3007	Liver	CASC19	lncRNA
ENSG00000254211	2.65347	2.06867	20.575	Liver	LINC01485	lncRNA
ENSG00000254230	1.41095	4.41739	4.572	Spleen	AC037459.3	lncRNA
ENSG00000254239	4.13898	16.2833	9.827	Nerve	AC002428.2	lncRNA
ENSG00000254277	4.90689	Inf	0.302	Pituitary	AC009446.1	lncRNA
ENSG00000254278	3.41737	3.37226	0.2657	Blood Vessel	AC107953.2	lncRNA
ENSG00000254287	2.88488	2.95377	0.3642	Lung	AC007991.4	lncRNA
ENSG00000254290	1.16186	3.57669	2.381	Small Intestine	AC124067.4	lncRNA
ENSG00000254293	4.05875	11.6942	0.3189	Colon	AC026688.2	lncRNA
ENSG00000254295	3.44841	2.2964	0.76895	Prostate	AC008429.3	lncRNA
ENSG00000254337	4.45181	9.45392	1.108	Blood Vessel	AC083967.1	lncRNA
ENSG00000254339	4.45816	9.67146	0.2355	Nerve	AC064802.1	lncRNA
ENSG00000254364	3.4985	5.1649	0.9271	Kidney	AP000424.2	lncRNA
ENSG00000254366	3.39399	2.5351	1.625	Nerve	AC062004.1	lncRNA
ENSG00000254370	2.81507	3.7959	4.352	Pituitary	AC025871.2	lncRNA
ENSG00000254377	4.74816	117.902	8.687	Brain	MIR124-2HG	lncRNA
ENSG00000254416	4.18734	36.4965	23.23	Adrenal Gland	LINC02732	lncRNA
ENSG00000254453	3.74453	7.76718	9.608	Heart	NAV2-AS2	lncRNA
ENSG00000254501	4.90689	Inf	2.909	Adrenal Gland	AP003068.1	lncRNA
ENSG00000254573	3.49903	2.55169	0.506	Kidney	AP004550.1	lncRNA
ENSG00000254575	4.03326	2.40324	0.25955	Brain	AC022039.1	lncRNA
ENSG00000254607	3.40933	9.51526	10.6	Liver	AP001783.1	lncRNA
ENSG00000254620	3.62313	6.39936	0.70265	Salivary Gland	AL050327.1	lncRNA
ENSG00000254631	4.90689	Inf	0.6862	Thyroid	AP001372.1	lncRNA
ENSG00000254670	1.96168	2.78512	2.53	Salivary Gland	RASSF10-DT	lncRNA
ENSG00000254695	2.77704	4.28309	1.168	Kidney	AC087379.2	lncRNA
ENSG00000254746	4.90689	Inf	0.22525	Brain	AC103855.2	lncRNA
ENSG00000254756	4.90689	Inf	0.301	Spleen	AP001107.6	lncRNA
ENSG00000254768	4.20636	4.27561	0.6345	Pituitary	AC104009.1	lncRNA
ENSG00000254789	3.14735	2.9545	3.117	Blood	AC073172.1	lncRNA
ENSG00000254813	3.9222	2.63119	1.6095	Skin	AC123777.1	lncRNA
ENSG00000254844	2.93915	6.27859	79.33	Kidney	AP000757.2	lncRNA
ENSG00000254872	1.04629	3.47502	7.096	Spleen	LINC02688	lncRNA
ENSG00000254919	4.30972	5.89682	0.3909	Pituitary	AC090692.1	lncRNA
ENSG00000254975	3.39304	2.26053	0.6065	Spleen	AP001189.4	lncRNA
ENSG00000254988	2.71111	2.6124	5.183	Salivary Gland	AP002498.1	lncRNA
ENSG00000254990	2.43731	17.6522	12.06	Liver	AP001781.1	lncRNA
ENSG00000255002	2.41842	2.41981	0.2169	Nerve	LINC02324	lncRNA
ENSG00000255007	3.72979	25.0931	63.36	Pituitary	LINC02489	lncRNA
ENSG00000255026	1.6858	3.5554	248.7	Pancreas	AC136475.3	lncRNA
ENSG00000255027	2.49692	2.60073	1.349	Fallopian Tube	AP000842.2	lncRNA
ENSG00000255039	4.90689	Inf	0.4827	Muscle	LINC02553	lncRNA
ENSG00000255186	4.24363	4.79902	1.176	Spleen	AC087277.2	lncRNA
ENSG00000255197	1.28634	2.41855	40.68	Blood	AC090559.1	lncRNA
ENSG00000255202	1.78206	2.33012	3.501	Kidney	AL049629.1	lncRNA
ENSG00000255219	4.90689	Inf	0.16005	Brain	AP000755.2	lncRNA
ENSG00000255327	4.43834	9.01408	1.28	Thyroid	LINC02697	lncRNA
ENSG00000255372	4.20841	5.2326	1.316	Pituitary	AC107886.1	lncRNA
ENSG00000255399	2.59097	3.22999	20.94	Lung	TBX5-AS1	lncRNA
ENSG00000255400	2.91153	6.44761	0.7692	Blood Vessel	AC124276.2	lncRNA
ENSG00000255427	4.90689	Inf	0.2421	Salivary Gland	LINC02707	lncRNA
ENSG00000255429	4.90689	Inf	0.8093	Kidney	AP003400.1	lncRNA
ENSG00000255446	1.70463	4.58789	1.784	Lung	AP003064.2	lncRNA
ENSG00000255474	1.92938	7.12654	8.11	Small Intestine	GAU1	lncRNA
ENSG00000255477	4.90689	Inf	0.1054	Blood	AC021713.1	lncRNA
ENSG00000255494	4.57874	15.6171	2.113	Skin	LINC00681	lncRNA
ENSG00000255537	1.56395	4.03159	0.47855	Brain	AP000708.1	lncRNA
ENSG00000255542	2.36101	3.39848	0.60255	Brain	AC090625.2	lncRNA
ENSG00000255580	3.37694	2.55164	0.3039	Thyroid	AP000462.1	lncRNA
ENSG00000255595	2.85145	4.00099	6.0375	Pancreas	AC007368.1	lncRNA
ENSG00000255606	4.90689	Inf	0.1514	Thyroid	AP000439.1	lncRNA
ENSG00000255733	1.54	3.89333	1.606	Spleen	IFNG-AS1	lncRNA
ENSG00000255760	2.84416	5.28986	16.79	Spleen	LINC02422	lncRNA
ENSG00000255774	3.37709	2.06466	4.087	Small Intestine	LINC02747	lncRNA
ENSG00000255794	3.34341	3.19342	87.34	Thyroid	RMST	lncRNA
ENSG00000255874	1.10485	7.60428	14.22	Muscle	PRECSIT	lncRNA
ENSG00000255910	3.19417	14.3325	10.93	Blood Vessel	AC024901.1	lncRNA
ENSG00000255980	2.00927	2.20511	0.4139	Brain	AP000439.2	lncRNA
ENSG00000256124	2.33846	3.64062	10.505	Salivary Gland	LINC01152	lncRNA
ENSG00000256199	4.07292	2.77583	0.4594	Skin	AC078962.2	lncRNA
ENSG00000256237	4.90689	Inf	0.391	Blood Vessel	AC007450.1	lncRNA
ENSG00000256249	1.70911	2.20906	0.8823	Kidney	AC026333.3	lncRNA
ENSG00000256287	3.56061	13.1236	11.39	Blood Vessel	LINC02398	lncRNA
ENSG00000256321	4.10412	6.9659	2.778	Pituitary	AC087235.2	lncRNA
ENSG00000256357	3.52705	2.8491	0.1872	Skin	AL132708.1	lncRNA
ENSG00000256422	4.46934	10.0714	0.6768	Brain	LINC02552	lncRNA
ENSG00000256513	4.06582	2.70747	0.3804	Nerve	AC022081.1	lncRNA
ENSG00000256577	2.21906	2.85731	4.956	Thyroid	AC007406.4	lncRNA
ENSG00000256637	4.3418	6.52968	0.1001	Thyroid	LINC01965	lncRNA
ENSG00000256643	3.62056	2.01459	1.132	Small Intestine	LINC02441	lncRNA
ENSG00000256757	4.07214	15.6916	4.6	Pituitary	AP002840.1	lncRNA
ENSG00000256916	3.27604	2.4206	2.4085	Salivary Gland	AP000851.1	lncRNA
ENSG00000256923	2.48151	2.40107	2.694	Pituitary	AC084819.1	lncRNA
ENSG00000256948	3.7924	32.5108	15.02	Lung	AC026369.3	lncRNA
ENSG00000256969	4.2069	33.7743	30.635	Pancreas	AC084375.1	lncRNA
ENSG00000256982	2.98066	5.0318	2.1755	Brain	AC135782.1	lncRNA
ENSG00000256995	3.44508	5.56803	2.083	Pituitary	AC084816.1	lncRNA
ENSG00000257048	4.12525	6.4795	2.4175	Pancreas	LINC02417	lncRNA
ENSG00000257126	3.46519	2.14171	0.8509	Brain	FOXG1-AS1	lncRNA
ENSG00000257139	3.41103	4.20321	0.3326	Brain	LINC02821	lncRNA
ENSG00000257191	3.74447	4.42564	0.251	Small Intestine	AC090709.1	lncRNA
ENSG00000257228	3.52857	5.01388	0.1264	Nerve	AC090531.1	lncRNA
ENSG00000257241	3.1184	2.22554	0.5733	Small Intestine	AC078922.1	lncRNA
ENSG00000257262	4.90689	Inf	0.1822	Stomach	AC023511.1	lncRNA
ENSG00000257271	3.52004	6.21878	1.5065	Salivary Gland	KIRREL3-AS1	lncRNA
ENSG00000257272	1.67463	6.39642	1.0375	Brain	AL162311.1	lncRNA
ENSG00000257275	3.35835	2.44083	1.382	Spleen	AL139020.1	lncRNA
ENSG00000257319	4.90689	Inf	0.1184	Brain	AC008127.1	lncRNA
ENSG00000257398	1.4637	2.44043	2.166	Pituitary	AC126177.3	lncRNA
ENSG00000257474	2.77452	11.0546	1.761	Lung	AC027288.1	lncRNA
ENSG00000257495	3.00078	3.49956	1.2	Skin	KRT73-AS1	lncRNA
ENSG00000257515	3.86537	4.67135	0.48255	Vagina	AC011601.1	lncRNA
ENSG00000257530	4.90689	Inf	0.6147	Nerve	AC048344.1	lncRNA
ENSG00000257588	2.56086	4.63909	5.8035	Salivary Gland	AC025154.2	lncRNA
ENSG00000257642	2.68602	2.6364	0.7258	Kidney	KCCAT198	lncRNA
ENSG00000257663	4.70654	31.0563	6.924	Nerve	AC025259.1	lncRNA
ENSG00000257683	4.56867	14.9392	1.437	Salivary Gland	LINC02463	lncRNA
ENSG00000257700	4.49331	11.0098	4.383	Skin	AC055716.3	lncRNA
ENSG00000257732	3.80808	14.0221	5.7	Adrenal Gland	AC089983.1	lncRNA
ENSG00000257737	4.38505	7.518	0.7206	Spleen	AC025265.2	lncRNA
ENSG00000257781	4.90689	Inf	0.21615	Prostate	AC009387.1	lncRNA
ENSG00000257797	3.99263	2.03624	0.56465	Skin	AC039056.1	lncRNA
ENSG00000257826	3.8017	5.3573	0.2474	Thyroid	AL133304.2	lncRNA
ENSG00000257845	4.80521	74.4377	4.633	Kidney	LINC02294	lncRNA
ENSG00000257894	1.63803	2.7878	14.53	Ovary	AC027288.3	lncRNA
ENSG00000257920	4.02088	2.29055	0.1624	Thyroid	LINC02409	lncRNA
ENSG00000257924	3.71967	2.81409	0.3754	Spleen	LINC02416	lncRNA
ENSG00000257925	3.99547	5.02606	2.507	Spleen	AC008083.2	lncRNA
ENSG00000257935	4.66655	24.2684	3.707	Stomach	LHX5-AS1	lncRNA
ENSG00000257989	2.84017	3.906	12.3	Prostate	AC078864.1	lncRNA
ENSG00000258035	3.17074	3.66621	2.401	Pituitary	AC123567.2	lncRNA
ENSG00000258077	2.26599	2.67534	1.3675	Salivary Gland	AC078923.1	lncRNA
ENSG00000258086	1.45914	2.45682	15.93	Bladder	AC079313.1	lncRNA
ENSG00000258088	2.34623	2.15913	1.2225	Salivary Gland	AC078820.1	lncRNA
ENSG00000258115	4.90689	Inf	0.2043	Spleen	AC090109.1	lncRNA
ENSG00000258117	4.48485	10.6651	4.105	Thyroid	AC026116.1	lncRNA
ENSG00000258137	2.39139	3.2452	26.51	Bladder	AC079313.2	lncRNA
ENSG00000258175	4.90689	Inf	1.636	Salivary Gland	LINC02300	lncRNA
ENSG00000258314	4.14736	3.55268	1.9355	Prostate	AL589182.1	lncRNA
ENSG00000258331	3.7695	5.7228	2.304	Spleen	LINC02461	lncRNA
ENSG00000258402	4.90689	Inf	0.4619	Kidney	AC016526.1	lncRNA
ENSG00000258414	2.31372	16.1797	11.85	Prostate	AL121790.1	lncRNA
ENSG00000258444	4.01125	2.20358	19.57	Muscle	AL132855.1	lncRNA
ENSG00000258451	1.22277	3.14243	0.4236	Liver	EGILA	lncRNA
ENSG00000258460	2.71173	5.54858	2.473	Liver	AL355096.1	lncRNA
ENSG00000258471	1.76198	2.16993	0.604	Vagina	AL161668.3	lncRNA
ENSG00000258479	1.47324	3.26092	4.518	Skin	LINC00640	lncRNA
ENSG00000258537	2.76485	2.32523	30.6	Uterus	FRMD6-AS2	lncRNA
ENSG00000258548	3.8164	12.6528	2.95	Kidney	LINC00645	lncRNA
ENSG00000258580	3.05108	2.04447	0.5931	Nerve	AL136298.1	lncRNA
ENSG00000258586	3.11255	13.0804	4.293	Kidney	LINC02274	lncRNA
ENSG00000258616	4.43312	21.9783	4.055	Kidney	LINC02303	lncRNA
ENSG00000258620	3.85031	5.49443	0.4045	Pituitary	AL135838.1	lncRNA
ENSG00000258661	2.32873	3.10997	2.483	Salivary Gland	AL079303.1	lncRNA
ENSG00000258670	3.11597	8.89621	4.32	Pituitary	AL049874.3	lncRNA
ENSG00000258711	1.39485	3.66582	1.7255	Adrenal Gland	AL358334.2	lncRNA
ENSG00000258717	3.62779	2.05138	0.43715	Adrenal Gland	AL132711.1	lncRNA
ENSG00000258740	3.51308	2.68992	0.20785	Skin	AL691403.1	lncRNA
ENSG00000258752	1.84124	2.40893	3.399	Fallopian Tube	AL357093.2	lncRNA
ENSG00000258793	1.59412	4.08269	4.987	Pancreas	AL355102.4	lncRNA
ENSG00000258808	2.91157	2.03672	8.2915	Uterus	LINC02310	lncRNA
ENSG00000258810	1.23172	2.59539	4.612	Spleen	AL133371.2	lncRNA
ENSG00000258815	4.14615	3.53901	0.2495	Prostate	LINC02820	lncRNA
ENSG00000258831	1.37161	2.93031	3.49	Spleen	AC103996.2	lncRNA
ENSG00000258853	4.10301	3.07527	0.7436	Thyroid	AC021979.2	lncRNA
ENSG00000258858	2.13539	4.87286	0.3871	Nerve	AL583722.3	lncRNA
ENSG00000258859	3.9254	6.00255	8.2535	Uterus	LINC02296	lncRNA
ENSG00000258867	2.87938	3.70347	14.875	Liver	LINC01146	lncRNA
ENSG00000258942	1.60613	2.48721	1.9445	Skin	AL358332.1	lncRNA
ENSG00000258952	2.32261	2.37664	2.071	Pituitary	SALRNA1	lncRNA
ENSG00000258976	1.05427	2.30093	0.89	Blood Vessel	AC013451.2	lncRNA
ENSG00000259004	1.00493	2.76237	3.127	Spleen	LINC02285	lncRNA
ENSG00000259042	4.90689	Inf	0.1881	Spleen	AC244502.3	lncRNA
ENSG00000259048	1.30173	2.9044	0.7595	Nerve	AL392023.2	lncRNA
ENSG00000259087	2.47017	4.15554	2.9575	Prostate	AL121790.2	lncRNA
ENSG00000259094	4.77606	54.1465	1.567	Lung	AC013457.1	lncRNA
ENSG00000259104	4.7785	126.356	104.8	Thyroid	PTCSC3	lncRNA
ENSG00000259108	4.56417	22.106	18.705	Liver	LINC01595	lncRNA
ENSG00000259175	2.12838	2.60588	0.1569	Nerve	AC108451.1	lncRNA
ENSG00000259194	4.90689	Inf	0.2689	Nerve	AC020891.1	lncRNA
ENSG00000259203	3.58027	2.32481	6.0445	Liver	AC016044.1	lncRNA
ENSG00000259234	3.98717	2.22039	1.616	Pituitary	ANKRD34C-AS1	lncRNA
ENSG00000259235	3.1628	4.29878	5.971	Pituitary	AC066612.1	lncRNA
ENSG00000259242	2.25756	5.32049	0.8284	Thyroid	AC002306.1	lncRNA
ENSG00000259255	4.54846	13.7053	0.5478	Blood Vessel	AC073941.1	lncRNA
ENSG00000259341	3.299	14.9905	1.583	Skin	AC015660.1	lncRNA
ENSG00000259342	1.89237	5.39707	5.532	Small Intestine	AC025580.1	lncRNA
ENSG00000259345	1.43956	2.41744	2.1485	Prostate	AC013652.1	lncRNA
ENSG00000259347	1.42716	2.53413	5.4205	Liver	AC087482.1	lncRNA
ENSG00000259376	1.01641	4.88248	2.202	Pituitary	AC090907.1	lncRNA
ENSG00000259436	1.55714	2.29192	4.538	Spleen	AC010247.2	lncRNA
ENSG00000259439	4.2063	15.8005	7.19	Pituitary	LINC01833	lncRNA
ENSG00000259457	2.78147	2.63384	0.89735	Prostate	AC100826.1	lncRNA
ENSG00000259459	1.85166	2.9064	10.325	Salivary Gland	LINC02568	lncRNA
ENSG00000259471	2.98541	5.77465	1.189	Lung	LINC01169	lncRNA
ENSG00000259478	3.46151	4.13546	1.557	Colon	AC024651.1	lncRNA
ENSG00000259504	2.32489	4.83082	3.298	Kidney	AC026992.1	lncRNA
ENSG00000259527	3.299	2.69576	0.5591	Pituitary	LINC00052	lncRNA
ENSG00000259579	4.90689	Inf	0.8422	Kidney	AC087762.1	lncRNA
ENSG00000259604	1.30244	2.32731	9.279	Salivary Gland	AC015712.4	lncRNA
ENSG00000259631	4.90689	Inf	0.1292	Spleen	AC104316.2	lncRNA
ENSG00000259670	4.05934	2.64577	0.5445	Liver	AC012379.1	lncRNA
ENSG00000259678	2.16479	3.07237	2.39	Nerve	AC066613.2	lncRNA
ENSG00000259685	2.30375	2.11144	1.3035	Brain	IDH2-DT	lncRNA
ENSG00000259725	2.96809	3.28116	0.7714	Breast	AC106738.2	lncRNA
ENSG00000259737	2.79924	2.27001	0.29215	Prostate	AC087516.2	lncRNA
ENSG00000259754	4.90689	Inf	0.2718	Kidney	AC092078.2	lncRNA
ENSG00000259757	2.46414	4.20036	2.9035	Salivary Gland	AC091891.1	lncRNA
ENSG00000259772	1.22346	2.11574	15.41	Spleen	AC012236.1	lncRNA
ENSG00000259791	3.77138	3.90273	0.6299	Kidney	AC092325.1	lncRNA
ENSG00000259793	1.56799	2.74966	1.8255	Prostate	AC013726.1	lncRNA
ENSG00000259815	4.90689	Inf	0.17145	Salivary Gland	LINC02769	lncRNA
ENSG00000259828	2.31861	2.32618	5.092	Nerve	AL355596.1	lncRNA
ENSG00000259847	3.47531	8.78121	8.617	Ovary	LINC02126	lncRNA
ENSG00000259887	1.16008	3.59522	3.757	Nerve	FIGNL2-DT	lncRNA
ENSG00000259914	4.16023	3.70088	0.2138	Brain	AC009063.1	lncRNA
ENSG00000259920	1.11481	2.22589	1.955	Pituitary	AC007938.1	lncRNA
ENSG00000259941	4.90689	Inf	0.1119	Pituitary	AC084782.1	lncRNA
ENSG00000259946	3.50767	3.27377	1.832	Pituitary	BX005019.1	lncRNA
ENSG00000259964	3.08586	5.59514	0.1335	Brain	THSD4-AS1	lncRNA
ENSG00000259986	1.74465	2.52589	0.2781	Muscle	AC103876.1	lncRNA
ENSG00000260035	2.42547	2.43893	0.3934	Fallopian Tube	AC051619.7	lncRNA
ENSG00000260057	4.01165	5.66027	10.03	Thyroid	LINC01571	lncRNA
ENSG00000260115	4.48001	10.4746	0.5076	Prostate	AC012174.1	lncRNA
ENSG00000260123	1.92672	6.79104	10.01	Blood Vessel	AC013565.1	lncRNA
ENSG00000260135	1.82975	2.03184	4.722	Lung	MMP2-AS1	lncRNA
ENSG00000260186	2.1684	3.17659	4.641	Heart	LINC02137	lncRNA
ENSG00000260201	4.02039	4.77042	1.361	Kidney	AC141273.1	lncRNA
ENSG00000260265	2.26683	2.03732	10.155	Prostate	LINC02562	lncRNA
ENSG00000260377	3.4168	2.43814	1.143	Vagina	AC083801.2	lncRNA
ENSG00000260398	2.14774	3.26024	9.471	Muscle	AC068700.1	lncRNA
ENSG00000260412	2.53264	4.65746	2.597	Uterus	AL353746.1	lncRNA
ENSG00000260454	2.8989	17.7887	1.485	Skin	AL355607.2	lncRNA
ENSG00000260457	4.08626	2.90646	0.261	Kidney	AC027458.1	lncRNA
ENSG00000260460	1.30986	3.92446	0.8104	Muscle	AL365181.1	lncRNA
ENSG00000260467	2.72053	4.01381	2.267	Blood	AC018552.2	lncRNA
ENSG00000260476	3.75646	4.51262	0.2324	Liver	AC104794.4	lncRNA
ENSG00000260484	1.872	2.62467	1.2895	Ovary	AC131902.1	lncRNA
ENSG00000260542	4.39738	7.83337	0.3836	Muscle	AL499627.1	lncRNA
ENSG00000260577	2.14445	2.01221	35.435	Ovary	AC126773.4	lncRNA
ENSG00000260580	4.90689	Inf	0.1468	Kidney	AC009035.1	lncRNA
ENSG00000260592	3.3431	16.6649	31.93	Blood	AC130456.3	lncRNA
ENSG00000260604	1.1359	2.37535	1.777	Blood Vessel	AL590004.3	lncRNA
ENSG00000260620	4.90689	Inf	0.37555	Liver	AC027688.2	lncRNA
ENSG00000260664	4.50138	31.0903	5.304	Brain	AC004158.1	lncRNA
ENSG00000260673	4.10932	3.14028	0.29035	Skin	AL034376.1	lncRNA
ENSG00000260677	3.02735	2.16025	0.3815	Thyroid	AL445531.1	lncRNA
ENSG00000260681	4.90689	Inf	0.15115	Salivary Gland	AC130456.4	lncRNA
ENSG00000260695	4.2055	48.3019	5.12	Lung	AC022164.1	lncRNA
ENSG00000260701	4.26414	5.11409	0.3317	Pituitary	AC025284.1	lncRNA
ENSG00000260719	1.95583	2.0283	4.444	Spleen	AC009133.3	lncRNA
ENSG00000260725	4.09682	5.58261	1.811	Pancreas	AC005307.1	lncRNA
ENSG00000260741	3.17518	3.04552	0.5319	Vagina	AC099482.1	lncRNA
ENSG00000260788	3.0958	7.80866	1.8405	Brain	AC009063.2	lncRNA
ENSG00000260878	3.21637	6.31814	29.67	Brain	AC104072.1	lncRNA
ENSG00000260880	2.99465	15.4317	1.966	Blood Vessel	HCCAT5	lncRNA
ENSG00000260896	1.32314	2.25482	2.2325	Prostate	ARLNC1	lncRNA
ENSG00000260943	3.18919	3.02979	2.166	Lung	LINC02555	lncRNA
ENSG00000260951	3.92671	5.03727	7.163	Fallopian Tube	AC005100.1	lncRNA
ENSG00000260978	2.87168	3.76707	1.821	Salivary Gland	AC126407.1	lncRNA
ENSG00000261012	4.7808	56.7522	64.13	Liver	AC115619.1	lncRNA
ENSG00000261030	3.21977	3.10472	0.3291	Spleen	AC079171.1	lncRNA
ENSG00000261044	2.26827	5.30494	0.9342	Pituitary	AP006547.1	lncRNA
ENSG00000261058	4.90689	Inf	1.612	Liver	AC099508.2	lncRNA
ENSG00000261103	1.53884	3.02106	0.5021	Nerve	AC009063.3	lncRNA
ENSG00000261161	2.95685	2.67108	1.331	Blood Vessel	AC009154.1	lncRNA
ENSG00000261170	3.82553	6.48653	0.8906	Kidney	AC009053.3	lncRNA
ENSG00000261175	2.48733	6.49075	25.95	Salivary Gland	LINC02188	lncRNA
ENSG00000261193	2.20521	7.61372	3.741	Spleen	AC134312.4	lncRNA
ENSG00000261195	1.59236	6.33002	2.1655	Brain	AC027130.1	lncRNA
ENSG00000261227	4.70367	30.4696	0.7721	Brain	AC140912.1	lncRNA
ENSG00000261238	1.98126	2.36134	1.1665	Liver	AC009166.1	lncRNA
ENSG00000261253	1.25308	4.94225	6.247	Muscle	AC137932.2	lncRNA
ENSG00000261268	4.15696	5.67092	1.6905	Vagina	AC112236.1	lncRNA
ENSG00000261273	3.32244	2.68109	0.48635	Ovary	AC138512.1	lncRNA
ENSG00000261292	1.81427	2.46724	6.891	Brain	AC110491.1	lncRNA
ENSG00000261316	4.90689	Inf	0.1769	Thyroid	LINC01834	lncRNA
ENSG00000261325	4.49003	10.8742	0.80915	Brain	LINC02192	lncRNA
ENSG00000261332	1.63068	2.40496	2.404	Adrenal Gland	AC116348.2	lncRNA
ENSG00000261334	1.24755	2.81593	0.63105	Adrenal Gland	AL353803.4	lncRNA
ENSG00000261346	1.96523	2.00023	0.8739	Adrenal Gland	AC116348.3	lncRNA
ENSG00000261376	4.13435	3.40754	0.3796	Ovary	AC022166.2	lncRNA
ENSG00000261409	3.08883	6.10919	57.46	Pituitary	AL035425.3	lncRNA
ENSG00000261447	1.31225	2.37851	2.413	Pituitary	AL162412.1	lncRNA
ENSG00000261453	4.90689	Inf	0.2128	Salivary Gland	LINC01735	lncRNA
ENSG00000261462	3.00513	2.63679	1.171	Pituitary	AC004023.1	lncRNA
ENSG00000261472	1.79905	2.32647	1.3105	Adipose Tissue	AC084064.1	lncRNA
ENSG00000261481	2.10283	2.04376	1.9755	Liver	AC022167.4	lncRNA
ENSG00000261520	3.13601	12.419	4.41	Salivary Gland	DLGAP1-AS5	lncRNA
ENSG00000261627	4.90689	Inf	0.1337	Bladder	AP005205.1	lncRNA
ENSG00000261634	2.44094	5.07039	2.485	Kidney	AC026992.2	lncRNA
ENSG00000261675	3.99767	4.33309	11.76	Brain	AL022313.4	lncRNA
ENSG00000261710	4.74362	40.6918	1.541	Brain	AC104417.2	lncRNA
ENSG00000261729	3.0696	2.47657	0.77145	Salivary Gland	AL133383.1	lncRNA
ENSG00000261742	2.27009	2.06407	1.482	Lung	LINC00922	lncRNA
ENSG00000261757	1.55594	2.06497	1.532	Thyroid	AC005592.1	lncRNA
ENSG00000261786	3.52855	12.0877	159.8	Thyroid	AC006058.1	lncRNA
ENSG00000261795	1.22631	2.34031	0.9284	Kidney	AC093627.7	lncRNA
ENSG00000261821	1.87917	3.58979	10.055	Ovary	AC090826.1	lncRNA
ENSG00000261863	2.78058	3.01425	5.501	Muscle	LINC01996	lncRNA
ENSG00000261924	4.26107	34.087	39.95	Spleen	AC127496.1	lncRNA
ENSG00000261978	2.06996	2.84258	1.4915	Liver	AC116025.1	lncRNA
ENSG00000262052	3.6836	2.32306	0.407	Nerve	AC090618.1	lncRNA
ENSG00000262198	4.90689	Inf	0.3042	Kidney	AL157931.1	lncRNA
ENSG00000262296	4.90689	Inf	0.15815	Prostate	AC118755.1	lncRNA
ENSG00000262362	1.18923	2.46332	1.897	Pituitary	AC004233.1	lncRNA
ENSG00000262801	2.37812	6.94494	2.6995	Liver	U91319.1	lncRNA
ENSG00000262881	4.3208	32.4436	3.233	Liver	CR936218.2	lncRNA
ENSG00000262920	1.59902	6.81589	10.81	Pituitary	AC129507.4	lncRNA
ENSG00000262995	2.55246	4.29519	3.399	Kidney	AC137056.1	lncRNA
ENSG00000263167	1.80349	3.01531	5.91	Pituitary	AC115099.1	lncRNA
ENSG00000263207	3.12879	2.35429	0.3914	Skin	AC109462.2	lncRNA
ENSG00000263312	2.95615	3.16288	0.801	Thyroid	LINC01975	lncRNA
ENSG00000263317	4.90689	Inf	0.2063	Fallopian Tube	LINC01982	lncRNA
ENSG00000263370	1.71072	7.66221	3.212	Muscle	AC104564.1	lncRNA
ENSG00000263489	4.27387	19.9848	13.13	Muscle	AC127029.2	lncRNA
ENSG00000263571	4.10903	3.13734	0.41005	Brain	AC004147.2	lncRNA
ENSG00000263698	3.0058	5.79228	1.74	Skin	AC012417.1	lncRNA
ENSG00000263720	4.90689	Inf	0.1974	Nerve	AC023394.2	lncRNA
ENSG00000263821	3.85755	4.14727	0.6843	Spleen	AP005121.2	lncRNA
ENSG00000263893	2.32861	3.26765	1.111	Small Intestine	AC080037.2	lncRNA
ENSG00000263904	2.26913	2.73468	0.3257	Nerve	AC015563.1	lncRNA
ENSG00000263958	3.44323	5.84844	6.5795	Brain	AC091138.1	lncRNA
ENSG00000264012	1.36719	2.88518	5.9175	Ovary	AC091588.1	lncRNA
ENSG00000264066	3.99136	2.02487	0.1042	Blood	AC024267.1	lncRNA
ENSG00000264125	3.36972	9.69248	3.53	Lung	AC104984.1	lncRNA
ENSG00000264232	2.87207	3.08928	0.4481	Cervix Uteri	LINC01916	lncRNA
ENSG00000264301	3.71387	4.78461	2.499	Thyroid	LINC01444	lncRNA
ENSG00000264443	2.40368	2.82741	3.981	Pituitary	NCMAP-DT	lncRNA
ENSG00000264458	3.84606	9.15358	1.049	Pituitary	AC025211.1	lncRNA
ENSG00000264472	3.03743	3.75718	0.4054	Lung	AC096708.2	lncRNA
ENSG00000264515	4.0062	13.4615	1.5925	Brain	AC011474.1	lncRNA
ENSG00000264727	1.18558	2.19006	5.07	Nerve	AC005725.1	lncRNA
ENSG00000264734	4.27781	16.5044	2.814	Pituitary	AC069061.2	lncRNA
ENSG00000264985	3.02597	4.61745	0.2758	Nerve	AC124804.1	lncRNA
ENSG00000265096	2.70408	2.11201	26.21	Adrenal Gland	C1QTNF1-AS1	lncRNA
ENSG00000265174	4.90689	Inf	0.1647	Cervix Uteri	AP005202.1	lncRNA
ENSG00000265246	3.18081	6.00469	1.7915	Prostate	AC129926.1	lncRNA
ENSG00000265254	2.18522	2.09177	4.832	Adrenal Gland	AC015917.2	lncRNA
ENSG00000265380	4.90689	Inf	0.1388	Blood Vessel	AC079070.1	lncRNA
ENSG00000265445	2.41583	2.86619	1.81	Nerve	AC005703.2	lncRNA
ENSG00000265579	2.7471	2.73053	8.836	Brain	AC023301.1	lncRNA
ENSG00000265751	4.85706	411.522	48.93	Muscle	AC015878.1	lncRNA
ENSG00000265944	4.06668	2.71566	0.1999	Cervix Uteri	LINC01387	lncRNA
ENSG00000265992	3.16864	9.62175	6.512	Vagina	ESRG	lncRNA
ENSG00000266101	4.90689	Inf	0.1748	Brain	AC004408.1	lncRNA
ENSG00000266248	3.91041	5.17207	0.9889	Brain	AC011474.2	lncRNA
ENSG00000266304	3.59287	3.00649	0.926	Liver	LIVAR	lncRNA
ENSG00000266401	2.58438	3.37448	0.81595	Adrenal Gland	AP002478.1	lncRNA
ENSG00000266573	2.35122	2.88645	0.3152	Spleen	AC018697.1	lncRNA
ENSG00000266767	2.94322	9.20674	0.5658	Thyroid	AP000897.2	lncRNA
ENSG00000266835	1.96062	3.8655	5.1875	Prostate	GAPLINC	lncRNA
ENSG00000267014	3.00687	4.87221	4.175	Brain	LINC01532	lncRNA
ENSG00000267054	2.03075	3.44237	0.9945	Pituitary	AC008738.1	lncRNA
ENSG00000267072	1.06161	2.4166	2.825	Thyroid	NAGPA-AS1	lncRNA
ENSG00000267073	4.03638	2.43184	0.1115	Stomach	AC005256.1	lncRNA
ENSG00000267078	1.24046	3.8291	27.11	Nerve	AC015802.1	lncRNA
ENSG00000267095	2.64673	4.47103	0.4298	Lung	AC025048.1	lncRNA
ENSG00000267137	4.07701	13.2531	1.872	Lung	AC005901.1	lncRNA
ENSG00000267151	1.69934	2.18485	0.9775	Thyroid	MIR2117HG	lncRNA
ENSG00000267174	2.93443	3.09511	23.82	Blood	AC011472.2	lncRNA
ENSG00000267193	2.04837	3.44311	2.3	Prostate	AC091151.1	lncRNA
ENSG00000267207	1.07097	2.28674	3.19	Lung	AC005884.1	lncRNA
ENSG00000267250	3.81879	3.50588	2.743	Liver	AC011591.1	lncRNA
ENSG00000267383	1.03978	6.80993	4.088	Thyroid	AC011447.3	lncRNA
ENSG00000267391	4.20861	12.7887	6.1015	Liver	MIR122HG	lncRNA
ENSG00000267406	4.90689	Inf	0.3037	Cervix Uteri	AC011509.1	lncRNA
ENSG00000267417	1.14327	2.2766	1.391	Muscle	AC138474.1	lncRNA
ENSG00000267423	4.60297	17.4551	2.428	Muscle	AC005616.1	lncRNA
ENSG00000267446	2.11503	2.19936	0.342	Lung	AC003070.2	lncRNA
ENSG00000267452	2.30952	2.32172	0.3298	Spleen	LINC02073	lncRNA
ENSG00000267466	1.07513	2.25045	5.616	Cervix Uteri	AC021683.1	lncRNA
ENSG00000267506	1.09476	2.21596	3.263	Cervix Uteri	AC021683.2	lncRNA
ENSG00000267551	1.67995	7.56808	2.779	Lung	AC005264.1	lncRNA
ENSG00000267555	3.42975	2.0027	0.2225	Small Intestine	AC008805.2	lncRNA
ENSG00000267557	4.90689	Inf	0.398	Muscle	AC008474.1	lncRNA
ENSG00000267593	3.81617	2.11721	5.0305	Prostate	LINC01926	lncRNA
ENSG00000267603	3.41165	4.38815	13.77	Nerve	LINC01028	lncRNA
ENSG00000267607	1.64568	3.58611	1.012	Lung	AC011511.5	lncRNA
ENSG00000267636	2.38326	6.75172	11.775	Ovary	AC008992.1	lncRNA
ENSG00000267662	1.42594	3.93339	9.035	Ovary	AC025809.1	lncRNA
ENSG00000267675	4.69662	29.106	2.497	Liver	AC105105.2	lncRNA
ENSG00000267714	3.61519	3.53416	1.5985	Brain	AC008738.4	lncRNA
ENSG00000267719	1.50151	2.93296	0.43965	Uterus	LINC02078	lncRNA
ENSG00000267726	4.90689	Inf	0.69915	Liver	LINC02565	lncRNA
ENSG00000267750	1.84951	2.84178	6.053	Pituitary	RUNDC3A-AS1	lncRNA
ENSG00000267790	1.15263	2.40681	0.5372	Nerve	LINC01987	lncRNA
ENSG00000267868	1.31595	3.93572	9.552	Pituitary	AL356740.1	lncRNA
ENSG00000267890	2.90279	2.65939	7.675	Brain	AC010624.2	lncRNA
ENSG00000268027	1.75682	3.76042	23.01	Spleen	AC243960.1	lncRNA
ENSG00000268055	3.51434	2.98203	4.646	Muscle	AC067969.1	lncRNA
ENSG00000268129	1.07967	3.4639	1.468	Pituitary	AC026304.1	lncRNA
ENSG00000268170	3.07432	2.45993	1.458	Spleen	AC073342.2	lncRNA
ENSG00000268186	3.41837	3.01197	0.931	Thyroid	ZNF114-AS1	lncRNA
ENSG00000268287	1.91106	2.00793	7.595	Prostate	AC008687.3	lncRNA
ENSG00000268307	2.79775	2.69558	39.935	Skin	LINC02560	lncRNA
ENSG00000268416	2.17679	4.63906	22.01	Thyroid	AC010329.1	lncRNA
ENSG00000268601	1.60501	5.43209	9.479	Skin	AC115522.1	lncRNA
ENSG00000268618	1.41395	2.0877	3.547	Blood	AC092316.1	lncRNA
ENSG00000268621	1.87753	2.52459	4.1075	Skin	IGFL2-AS1	lncRNA
ENSG00000268734	3.5089	6.53131	172.1	Blood	AC245128.3	lncRNA
ENSG00000268751	1.13735	3.08575	61.715	Skin	SCGB1B2P	lncRNA
ENSG00000268804	3.18968	2.31797	1.423	Spleen	LINC02132	lncRNA
ENSG00000269353	4.10733	6.3192	1.952	Lung	AC092071.1	lncRNA
ENSG00000269356	1.43937	2.96677	6.383	Pituitary	AL356740.2	lncRNA
ENSG00000269365	4.90689	Inf	0.135	Thyroid	AC120349.1	lncRNA
ENSG00000269387	4.22446	13.0556	3.275	Brain	AL365205.4	lncRNA
ENSG00000269564	3.22396	2.13291	0.9677	Blood	AC008753.2	lncRNA
ENSG00000269583	2.49207	8.5528	1.968	Pituitary	L34079.3	lncRNA
ENSG00000269621	3.22418	3.63647	31.23	Pituitary	AL589765.7	lncRNA
ENSG00000269729	4.66351	29.9918	10.92	Skin	AC006262.2	lncRNA
ENSG00000269752	3.99889	2.09246	0.9414	Pituitary	AC008761.2	lncRNA
ENSG00000269806	4.09294	2.9731	0.1238	Fallopian Tube	BICRA-AS1	lncRNA
ENSG00000269933	1.78655	2.44346	17.18	Uterus	AL031429.2	lncRNA
ENSG00000269993	4.86363	210.868	52.97	Pituitary	KC877982.1	lncRNA
ENSG00000270111	4.14412	5.51855	1.5325	Brain	CELF2-DT	lncRNA
ENSG00000270212	4.90689	Inf	0.1188	Adipose Tissue	AC008738.6	lncRNA
ENSG00000270321	4.90689	Inf	0.12595	Brain	AC007953.2	lncRNA
ENSG00000270403	3.30618	3.28063	1.162	Small Intestine	AP001554.1	lncRNA
ENSG00000270751	3.45952	2.12618	0.2713	Skin	FBXW7-AS1	lncRNA
ENSG00000270866	4.2644	13.1838	6.7435	Brain	AC067773.1	lncRNA
ENSG00000270883	2.46135	2.22366	0.5339	Brain	AC080078.2	lncRNA
ENSG00000270947	2.13803	2.62199	5.008	Pancreas	AC025811.1	lncRNA
ENSG00000271046	2.89218	3.48403	4.146	Spleen	AL512631.1	lncRNA
ENSG00000271148	3.52419	2.56336	0.3358	Brain	AC023762.1	lncRNA
ENSG00000271239	2.81572	2.0613	3.934	Liver	AC007423.1	lncRNA
ENSG00000271252	4.90689	Inf	0.15685	Salivary Gland	AL683887.1	lncRNA
ENSG00000271579	2.98484	21.1881	52.61	Adrenal Gland	AC078880.3	lncRNA
ENSG00000271820	2.12817	4.73938	1.2275	Pancreas	AL109910.2	lncRNA
ENSG00000271830	2.89201	3.0741	21.78	Pituitary	AC012213.4	lncRNA
ENSG00000271856	3.04422	4.89288	15.53	Spleen	LINC01215	lncRNA
ENSG00000271874	1.45209	4.23898	6.155	Spleen	AC025754.2	lncRNA
ENSG00000271892	4.14735	17.1649	2.0615	Brain	AC026790.1	lncRNA
ENSG00000271897	2.83283	2.12816	0.4251	Kidney	AL357518.1	lncRNA
ENSG00000271904	2.36036	3.66297	1.5205	Brain	AC091826.2	lncRNA
ENSG00000271947	1.78109	4.49963	18.48	Spleen	AC017076.1	lncRNA
ENSG00000271952	3.10757	12.7027	40.89	Heart	LINC01954	lncRNA
ENSG00000271958	4.90689	Inf	0.32335	Ovary	AC021860.1	lncRNA
ENSG00000271992	1.00968	3.78522	17.465	Liver	AL354872.1	lncRNA
ENSG00000272021	1.63794	2.47149	12.46	Muscle	AC008592.4	lncRNA
ENSG00000272121	2.21567	2.32958	2.898	Thyroid	AC006058.3	lncRNA
ENSG00000272163	2.32474	2.80173	11.955	Brain	AF106564.1	lncRNA
ENSG00000272235	1.2641	2.58117	0.5978	Blood Vessel	AL590438.1	lncRNA
ENSG00000272243	2.73087	2.03045	0.18335	Ovary	AL356277.3	lncRNA
ENSG00000272254	1.63842	5.60127	12.39	Nerve	AC022893.3	lncRNA
ENSG00000272282	1.03569	3.73576	7.281	Spleen	LINC02084	lncRNA
ENSG00000272430	1.36581	6.14176	6.8235	Liver	LINC02637	lncRNA
ENSG00000272457	3.81393	4.20998	0.405	Brain	AC113194.1	lncRNA
ENSG00000272472	2.2733	2.393	0.227	Pituitary	AL512283.1	lncRNA
ENSG00000272583	2.21094	2.6946	7.588	Pituitary	AL592494.2	lncRNA
ENSG00000272619	3.2047	4.12236	8.5745	Brain	AC093673.2	lncRNA
ENSG00000272620	1.41955	7.0571	5.4255	Ovary	AFAP1-AS1	lncRNA
ENSG00000272632	1.11054	4.18623	2.158	Thyroid	AC097504.2	lncRNA
ENSG00000272763	2.77451	6.49334	8.779	Small Intestine	AC103702.2	lncRNA
ENSG00000272797	2.6918	5.07834	4.424	Pituitary	AC092954.1	lncRNA
ENSG00000272862	1.06714	3.35492	4.197	Pituitary	AC106052.1	lncRNA
ENSG00000272880	4.05143	9.02615	1.3115	Brain	AL161734.1	lncRNA
ENSG00000272912	1.7583	10.5436	6.478	Adrenal Gland	AL356608.1	lncRNA
ENSG00000272915	1.23587	2.0175	0.8417	Brain	AC018635.2	lncRNA
ENSG00000273011	1.41086	2.60414	0.9065	Pituitary	AC092681.3	lncRNA
ENSG00000273118	3.01605	3.16882	0.46645	Salivary Gland	AC093865.1	lncRNA
ENSG00000273124	3.34125	2.73432	0.74565	Brain	AL365434.2	lncRNA
ENSG00000273132	3.19552	4.95332	5.04	Vagina	AL355312.3	lncRNA
ENSG00000273177	3.72796	4.11804	1.528	Pituitary	AC092954.2	lncRNA
ENSG00000273214	2.80778	5.42006	3.258	Nerve	AL031587.4	lncRNA
ENSG00000273267	1.84736	2.36864	2.885	Muscle	AC097381.3	lncRNA
ENSG00000273325	1.80622	3.08117	2.678	Prostate	AL008723.2	lncRNA
ENSG00000273328	1.16183	3.19463	7.378	Nerve	AC099329.2	lncRNA
ENSG00000273492	1.63089	2.4813	3.748	Brain	AP000229.1	lncRNA
ENSG00000273551	1.60256	2.85957	4.6325	Ovary	AC120498.8	lncRNA
ENSG00000273659	4.90689	Inf	0.10465	Brain	AC108125.1	lncRNA
ENSG00000273769	2.63017	5.04472	0.6205	Nerve	LCA10	lncRNA
ENSG00000273824	1.15559	2.39309	1.606	Spleen	AC008033.3	lncRNA
ENSG00000273837	1.84667	2.92491	39.34	Spleen	AC018755.4	lncRNA
ENSG00000273853	2.58046	2.29904	3.821	Pituitary	AC023158.2	lncRNA
ENSG00000273855	1.05981	2.00863	7.215	Spleen	AC020658.5	lncRNA
ENSG00000273877	4.4867	10.7393	1.072	Lung	AC236972.3	lncRNA
ENSG00000273901	2.14649	14.3056	21.63	Liver	AC012313.9	lncRNA
ENSG00000273906	1.85228	2.2266	12.99	Thyroid	AC011297.1	lncRNA
ENSG00000274139	2.83847	7.84379	11.75	Spleen	AC090164.2	lncRNA
ENSG00000274173	1.66415	3.49145	134.7	Thyroid	AL035661.1	lncRNA
ENSG00000274281	2.82076	3.78522	0.86795	Prostate	AC022929.2	lncRNA
ENSG00000274331	2.08243	2.67175	0.6487	Blood Vessel	AL355974.1	lncRNA
ENSG00000274400	1.12163	6.10722	2.962	Brain	AC015967.1	lncRNA
ENSG00000274478	2.43714	2.10996	4.087	Blood Vessel	AC009154.2	lncRNA
ENSG00000274682	2.70984	4.94337	5.6305	Brain	AC015540.1	lncRNA
ENSG00000274698	1.97996	2.16104	3.838	Pituitary	AC099521.2	lncRNA
ENSG00000274718	2.76562	3.93441	3.515	Pituitary	AL136964.1	lncRNA
ENSG00000274993	3.9739	11.0374	53.73	Prostate	AC254629.1	lncRNA
ENSG00000274995	3.27713	2.76679	0.3049	Lung	AC013564.1	lncRNA
ENSG00000274996	4.90689	Inf	0.11575	Brain	AC006449.1	lncRNA
ENSG00000275024	1.53731	7.3381	16.43	Nerve	AC005383.1	lncRNA
ENSG00000275285	4.51305	43.3115	18.52	Liver	AL391095.2	lncRNA
ENSG00000275286	4.23542	4.67859	0.98765	Brain	AC025253.1	lncRNA
ENSG00000275390	4.90689	Inf	0.13	Brain	AL353626.1	lncRNA
ENSG00000275392	1.20735	2.66029	2.7135	Liver	AL445493.3	lncRNA
ENSG00000275393	1.06668	2.76828	6.493	Spleen	AC018695.6	lncRNA
ENSG00000275418	3.14195	5.64098	6.002	Spleen	AC104971.3	lncRNA
ENSG00000275443	1.27194	2.01656	0.60275	Ovary	AC012409.2	lncRNA
ENSG00000275450	1.58178	2.68259	1.741	Spleen	PTGER4P2-CDK2AP2P2	lncRNA
ENSG00000275563	4.90689	Inf	1.8415	Prostate	AL929601.3	lncRNA
ENSG00000275620	2.43169	2.17755	8.205	Brain	FLJ16779	lncRNA
ENSG00000275830	1.56349	2.20844	10.68	Blood Vessel	AL390755.1	lncRNA
ENSG00000275944	3.35789	3.37919	1.4	Liver	AC244100.3	lncRNA
ENSG00000276012	2.325	2.87014	3.691	Blood Vessel	AL160153.1	lncRNA
ENSG00000276092	3.57967	2.07437	0.1841	Pituitary	AC040896.1	lncRNA
ENSG00000276308	1.96643	5.96625	0.80425	Adrenal Gland	AC078880.4	lncRNA
ENSG00000276707	4.90689	Inf	2.551	Kidney	AC243773.1	lncRNA
ENSG00000276740	2.71219	11.1751	8.597	Pituitary	AL445649.1	lncRNA
ENSG00000276863	1.00722	3.38399	8.372	Pituitary	AC124319.2	lncRNA
ENSG00000276888	4.90689	Inf	1.5095	Prostate	AL512624.2	lncRNA
ENSG00000276980	3.34701	25.6009	166.15	Liver	AC008760.2	lncRNA
ENSG00000277011	2.90815	5.72284	4.398	Kidney	AC148477.4	lncRNA
ENSG00000277200	1.9587	2.11053	26.35	Pituitary	AC005696.4	lncRNA
ENSG00000277210	4.05644	9.65749	0.55405	Liver	AC090164.3	lncRNA
ENSG00000277229	2.21586	3.24158	1.425	Liver	AC084781.1	lncRNA
ENSG00000277247	2.98806	7.50749	4.012	Nerve	AC083809.1	lncRNA
ENSG00000277268	4.70927	44.2478	10	Kidney	LHX1-DT	lncRNA
ENSG00000277541	1.19951	3.79715	0.81335	Ovary	ZNF630-AS1	lncRNA
ENSG00000277749	2.24191	2.21167	1.584	Fallopian Tube	AC023300.2	lncRNA
ENSG00000277790	4.90689	Inf	0.18185	Liver	AC084781.2	lncRNA
ENSG00000277797	1.10379	2.6463	0.1836	Nerve	AL359693.1	lncRNA
ENSG00000277945	4.90689	Inf	0.14635	Ovary	AC107308.1	lncRNA
ENSG00000278012	4.16886	7.54241	4.869	Pituitary	AL031658.2	lncRNA
ENSG00000278060	4.43935	9.04619	4.837	Kidney	AC012366.1	lncRNA
ENSG00000278367	1.39011	3.59313	0.81025	Liver	AL356652.1	lncRNA
ENSG00000278445	1.99182	3.08534	3.724	Muscle	AL137246.2	lncRNA
ENSG00000278484	1.9315	3.14175	4.466	Stomach	AC010998.3	lncRNA
ENSG00000278514	1.35807	2.69195	2.8575	Skin	AC068831.5	lncRNA
ENSG00000278532	4.22716	13.621	1.768	Brain	AC026585.1	lncRNA
ENSG00000278690	3.59927	2.69974	1.355	Liver	AC244100.4	lncRNA
ENSG00000278698	3.25473	4.42909	0.8526	Spleen	AL162574.2	lncRNA
ENSG00000279685	3.0903	2.72417	2.716	Pituitary	MAPT-IT1	lncRNA
ENSG00000279712	4.04787	2.53807	0.37005	Skin	FP325330.3	lncRNA
ENSG00000279932	2.96895	4.29642	1.1465	Ovary	AP006248.4	lncRNA
ENSG00000280587	3.00165	23.7538	35.5	Liver	LINC01348	lncRNA
ENSG00000280693	2.89749	3.30319	11.14	Vagina	SH3PXD2A-AS1	lncRNA
ENSG00000280776	4.90689	Inf	0.3163	Brain	LINC01202	lncRNA
ENSG00000280837	4.75626	45.1786	1.265	Liver	CPS1-IT1	lncRNA
ENSG00000280850	4.19768	4.16183	0.6018	Brain	AL121956.4	lncRNA
ENSG00000280989	4.02556	2.33299	0.1458	Pituitary	LINC00581	lncRNA
ENSG00000281103	1.82582	6.61081	23.67	Spleen	TRG-AS1	lncRNA
ENSG00000281160	3.30635	2.56654	0.31145	Prostate	AC018358.1	lncRNA
ENSG00000281264	4.90689	Inf	0.1036	Nerve	SALRNA3	lncRNA
ENSG00000281327	3.0039	8.38866	2.249	Brain	LINC01338	lncRNA
ENSG00000281386	3.73553	2.46691	4.026	Salivary Gland	AP003500.1	lncRNA
ENSG00000281560	2.77652	4.25504	1.4565	Salivary Gland	LSINCT5	lncRNA
ENSG00000281708	3.56417	2.09275	0.1083	Pituitary	ERC2-IT1	lncRNA
ENSG00000281721	4.90689	Inf	0.5488	Brain	LINC01080	lncRNA
ENSG00000281756	1.36027	2.83112	3.839	Liver	C2-AS1	lncRNA
ENSG00000282012	3.32956	3.99233	3.853	Lung	AP000357.2	lncRNA
ENSG00000282022	1.23894	2.00134	8.976	Pituitary	AC006581.2	lncRNA
ENSG00000282408	4.90689	Inf	3.534	Kidney	AL109920.3	lncRNA
ENSG00000282418	2.73805	3.6746	0.8492	Colon	AC092811.1	lncRNA
ENSG00000282564	3.32609	2.16142	0.7753	Pituitary	AL133516.1	lncRNA
ENSG00000282572	1.24915	2.54243	5.962	Blood	AC215522.2	lncRNA
ENSG00000282718	4.08189	2.86333	0.2975	Pituitary	AC104333.4	lncRNA
ENSG00000282793	4.90689	Inf	1.529	Liver	AC090164.4	lncRNA
ENSG00000282917	4.90689	Inf	5.854	Heart	AC107068.2	lncRNA
ENSG00000283003	3.93742	3.3036	2.444	Liver	AC007221.1	lncRNA
ENSG00000283095	3.84274	4.96547	1.618	Adrenal Gland	FP565171.1	lncRNA
ENSG00000283183	3.15774	2.2551	16.46	Pituitary	AC116565.1	lncRNA
ENSG00000283303	4.01635	2.24956	2.5555	Prostate	AC073869.3	lncRNA
ENSG00000283413	3.52298	5.66112	0.93635	Prostate	AC008703.1	lncRNA
ENSG00000283458	3.31868	6.07728	3.3735	Pancreas	AC011139.1	lncRNA
ENSG00000283462	4.90689	Inf	0.4286	Brain	AC008505.1	lncRNA
ENSG00000283503	1.28893	2.39154	0.24585	Brain	LINC01902	lncRNA
ENSG00000283517	4.2154	4.39727	0.3097	Pituitary	AC005144.1	lncRNA
ENSG00000283662	2.55752	2.13754	1.753	Muscle	AC138904.3	lncRNA
ENSG00000283766	4.14082	17.8026	146.8	Thyroid	AC141930.2	lncRNA
ENSG00000283907	1.03031	5.09546	2.2685	Adrenal Gland	AD000090.1	lncRNA
ENSG00000283973	1.86506	4.61418	1.175	Nerve	AC099795.1	lncRNA
ENSG00000283994	1.19836	2.40785	3.436	Nerve	AC092652.2	lncRNA
ENSG00000284196	3.17977	2.60272	1.476	Liver	AL158064.1	lncRNA
ENSG00000284309	3.21007	2.65663	4.147	Pancreas	AL391650.2	lncRNA
ENSG00000284377	3.68205	11.9219	3.939	Kidney	AL589669.1	lncRNA
ENSG00000284430	1.21234	4.98908	0.8908	Thyroid	AC020912.1	lncRNA

## Sheet: Candidate lncRNAS
Candidate lncRNAs
GENEID	Entropy in Liver	log2FC in HCC	Survial pValue
LINC01093	4.5	-5.83	0.03
FAM99A	4.57	-5.56	0.05
FAM99B	4.31	-4.43	0.04
AP006285.1	4.05	-3.65	0.03
LINC02708	3.83	-2.32	0.05
LINC02362	2.53	-2.32	0.03
LINC02037	4.66	-2.3	0.01
LINC01146	2.88	-2.05	0.04
LINC01554	2.88	-3.69	0
LINC02499	4.72	-1.92	0.01
CPS1-IT1	4.76	-1.68	0
AP001781.1	2.44	-1.52	0.02
EGILA	1.22	-0.68	0
