# Supplementary material for: The liver-specific long noncoding RNA FAM99B inhibits ribosome biogenesis and cancer progression through cleavage of dead-box Helicase 21
Source: Cell Death Dis. 2025 Feb 14;16(1):97. doi: 10.1038/s41419-025-07401-w (PMC11829061; doi:10.1038/s41419-025-07401-w)
Supplement: Supplementary file 3 — Table S2 [file 41419_2025_7401_MOESM3_ESM.xlsx]

## Sheet: qPCR primers
Sequences of qPCR primers
qPCR Primer Name	Sequence (5' to 3')
qACTB-F	TTGTTACAGGAAGTCCCTTGCC
qACTB-R	ATGCTATCACCTCCCCTGTGTG
qU2-F	ATCGCTTCTCGGCCTTTTGG
qU2-R	AGGTCGATGCGTGGAGTGGA
qFAM99B-F	TGCTGGGAAGAGGTCAGAAC
qFAM99B-R	ATCCCTGAAAACCATCGCGG
qDDX21-F	CTGAACCGGACTGTAACCCC
qDDX21-R	TCACTCCTCGGCCTTTGAGA
qFAM99B-A4-F	CCTGTCCTGGGCAGACC
qFAM99B-A4-R	GTCCTTGGGAGGTTCTG
qFAM99B-A4-2-F	TGTGTGGCCCCAGCTCCC
qFAM99B-A4-2-R	GCTGCGTCCTGCCTGGTC
qLUCAT1-F	TTGGCACCAGAGACCACAAA
qLUCAT1-R	GGGCAGCAGAGCGAAACTCT
qSNHG11-F	TGAAACTGTTAGAGGAAAC
qSNHG11-R	CTCTTGTGCTGTGATCAACC
qLINC0665-F	GTCCACGGGTGGGAAATTGG
qLINC0665-R	CGGTGGACGGATGAGAAACG
qCASP2-qF	TTACCTGCACACCGAGTCAC
qCASP2-qR	ATCCAATAGCACCTCCACGG
qCASP3-qF	GGCGGTTGTAGAAGAGTTTCG
qCASP3-qR	TCACGGCCTGGGATTTCAAG
qCASP4-qF	TTCCCTATGGCAGAAGGCAAC
qCASP4-qR	TGCCATGACCCGAACTTTGT
qCASP6-qF	GTGGCTTCAGGAAGAGGAGG
qCASP6-qR	TGTTTTCTTCCCCACCTGCC
qCASP7-qF	AGTGGATGCTAAGCCAGACC
qCASP7-qR	TTCGAACGCCCATACCTGTC
qCASP8-qF	CACCTTGTGTCTGAGCTGGT
qCASP8-qR	CAGGGGCTGCTCCTTCTTC
qCASP9-qF	TGGAAGAGCTGCAGGTGGAC
qCASP9-qR	GCCTGCCCGCTGGATG
qCASP10-qF	TTTGGACCTTGGAGCACACA
qCASP10-qR	TTCATGGCCAGCCTTCAGAT
qChIP-RPS29-F	ATTGGAAGTGCGAACGCCTA
qChIP-RPS29-R	TTCCGGGCAGTTAAACCCTC
qChIP-RPL38-F	CTCAGCAGTGCAACGAGGTA
qChIP-RPL38-R	TTGAGCACTGCATTCTGGGT

## Sheet: cloning primers
﻿Sequences of cloning primers
Primer Name	Sequence (5' to 3')
pWPXL-FAM99B-F	CCTCGAGGTTTAAACTACGGGATCCAGGGCTGCAGGCACTCCT
pWPXL-FAM99B-R	ATCATATGACTAGTCCCGGGAATTCCAAGAGCCGCCTTGCACCGC
pCDH-CMV-DDX21-F	TGACGATGACAAGGAATTCATGCCGGGAAAACTCCGTAGT
pCDH-CMV-DDX21-R	GTAGGACTCTACATCCTGCTTTATAGCTGAATTCT
pCMV-Flag-﻿DDX21- 1#-F	ACGACGATAAGAGCCCGGGCGGATCCATGCAAAAAGAAGGCGCTTTCTCTAATTT
pCMV-Flag-DDX21- 1#-R	AGAGATCTGTCGACGATATCGAATTCTTATTGACCAAATGCTTTACTGAAACTC
pCMV-Flag-﻿DDX21- 2#-F	ACGACGATAAGAGCCCGGGCGGATCCATGGTGGACCTGATTGGTAAAAAGACTC
pCMV-Flag-DDX21- 2#-R	AGAGATCTGTCGACGATATCGAATTCTGCCAAGAAATACATGAAATCTACAT
pCMV-Flag-﻿DDX21- 3#-F	ACGACGATAAGAGCCCGGGCGGATCCATGATGCCGGGAAAACTCCGTAGT
pCMV-Flag-DDX21- 3#-R	AGAGATCTGTCGACGATATCGAATTCGCTGCCCTCTGAGTCCAGTGGCA
pCMV-Flag-﻿DDX21- 4#-F	ACGACGATAAGAGCCCGGGCGGATCCATGATGCCGGGAAAACTCCGTAGT
pCMV-Flag-DDX21- 4#-R	AGAGATCTGTCGACGATATCGAATTCCCTGAAATATGGGCCAGTGC
pCMV-Flag-DDX21-(1-125)F	ACGACGATAAGAGCCCGGGCGGATCCATGATGCCGGGAAAACTCCGTAGTGAC
pCMV-Flag-DDX21-(1-125)R	AGAGATCTGTCGACGATATCGAATTCTCTTCCTCAGAAGGCTCCTCAT
pCMV-Flag-DDX21-(125-784)F	ACGACGATAAGAGCCCGGGCGGATCCATGGCTCCTAAGCCCAAGAAGATG
pCMV-Flag-DDX21-(125-784)R	AGAGATCTGTCGACGATATCGAATTCTTTATTGACCAAATGCTTTACTGAAAC
FAM99B-Pulldown-sense-F	TAATACGACTCACTATAGGGAGAAGGGCTGCAGGCACTCCT
FAM99B-Pulldown-sense-R	CAAGAGCCGCCTTGCACCGC
FAM99B-Pulldown-Antisense-F	AGGGCTGCAGGCACTCCT
FAM99B-Pulldown-Antisense-R	TAATACGACTCACTATAGGGAGACAAGAGCCGCCTTGCACCGC
FAM99B-Pulldown-A-DQ-F1	TAATACGACTCACTATAGGGAGAAGGGCTGCAGGCACTCCT
FAM99B-Pulldown-A-DQ-R1	CGCGGGGACAGTGGACTC
FAM99B-Pulldown-A-DQ-F2	GGTGGCAGAGCCGGGCCCC
FAM99B-Pulldown-A-DQ-R2	CAAGAGCCGCCTTGCACCGC
FAM99B-Pulldown-B-F	TAATACGACTCACTATAGGGAGACGATGGTTTTCAGGGATGGAG
FAM99B-Pulldown-B-R	TTTGGGATTTAGGGAAGGAATGC
FAM99B-Pulldown-C-F	TAATACGACTCACTATAGGGAGATCTCTGCAATTTTACTTCTTCTCA
FAM99B-Pulldown-C-R	TGCCACCCGGTGTGGCACC
FAM99B-RACE-3'GSP	CCGTGGCCTTGTGCCAGCAGGGCC
FAM99B-RACE-5'GSP	AGCCAGGGCGGGTGGGAAGTCAGAGCT
pWPXL-LUCAT1-F	CCTCGAGGTTTAAACTACGGGATCCAATCAACACTCCACTCAGACAATGC
pWPXL-LUCAT1-R	ATCATATGACTAGTCCCGGGAATTCGCATTGTCTGAGTGGAGTGTTGATT
pWPXL-SNHG11-F	CCTCGAGGTTTAAACTACGGGATCCGAGAGAGCGTCTTGTGGCTGC
pWPXL-SNHG11-R	ATCATATGACTAGTCCCGGGAATTCGTTTCAAGATTTATTGAGTGGGTG
pWPXL-LINC0665-F	CCTCGAGGTTTAAACTACGGGATCCCCGGACATGGGACGCTGGAGGGT
pWPXL-LINC0665-R	ATCATATGACTAGTCCCGGGAATTCGAGGGGGGGTCTAGTTAAAACA

## Sheet: siRNAs and gRNAs
﻿Sequences of siRNAs and gRNAs
Primer Name	Sequence (5' to 3')
FAM99B-gRNA-1F	CACCGAAAACCATCGCGGGGACAG
FAM99B-gRNA-1R	AAACCTGTCCCCGCGATGGTTTTC
FAM99B-gRNA-2F	CACCGGCCTTGTGCCAGCAGGGCC
FAM99B-gRNA-2R	AAACGGCCCTGCTGGCACAAGGCC
FAM99B-gRNA-3F	CACCGGCTGCGTCCTGCCTGGTCC
FAM99B-gRNA-3R	AAACGGACCAGGCAGGACGCAGCC
siDDX21-1	﻿CGGGAAGGACTTAATTGCA
siDDX21-2	﻿TTGCAGTGCTCAATTGAAA
siCASP2-1	﻿GAGTGGTGCTAGCCAAACA
siCASP2-2	﻿GTTGTTGAGCGAATTGTTA
siCASP3-1	﻿GGATCGTTGTAGAAGTCTA
siCASP3-2	﻿GACGCTACTTTTCATGCAA
siCASP4-1	﻿GCAACTGCCTCAGTCTGAA
siCASP4-2	﻿GCAACGTATGGCAGGACAA
siCASP6-1	﻿GCCAGTCATTCCTTTGGAT
siCASP6-2	﻿CTGTGAACGGCTCATGGTA
siCASP7-1	﻿GCACGGAAAAGACCTGGAA
siCASP7-2	﻿GGACCGAGTGCCTACATAT
siCASP8-1	﻿GTCATGCTCTATCAGATTT
siCASP8-2	﻿CTGGACTACATTCCGCAAA
siCASP9-1	﻿GTCGAAGCCAACCCTAGAA
siCASP9-2	﻿GCTGGACGCCATATCTAGT
siXPO1-1	﻿GGAACATGATCAACTTATA
siXPO1-2	﻿GAACAGAACTTCATTCAAA

## Sheet: Probe
﻿ Probes for northern used in this study
Probe Name	Sequence (5' to 3')
FAM99B-probe-F	GATCACCCCCAGCGAGACCTGCAGAACA
FAM99B-probe-R	GATCACTAATACGACTCACTATAGGGAATTTTGCCTAATTACGAAATGTCTCGG
28S rRNA	AACGATCAGAGTAGTGGTATTTCACC
18S rRNA	CGGAACTACGACGGTATCTG
ITS1	GCCTCGCCCTCCGGGCTCCGTTAATGATC
ITS2	CTGCGAGGGAACCCCCAGCCGCGCA

## Sheet: Antibodies
﻿Antibodies used in this study
Identifier	Catalog Number	Company	The employed experiment
GAPDH	60004-1-Ig	Proteintech	WB
DDX21	10528-1-AP	Proteintech	WB、IP、IHC、IF
CASP3	ET1602-39	HuaBio	WB
CASP6	ET1610-24	HuaBio	WB
CASP7	ET1612-28	HuaBio	WB
RPS29	17374-1-AP	HuaBio	WB
RPL38	15055-1-AP	Proteintech	WB
FLAG	F3290-4MG	SIGMA	WB
Xpo1	66763-1-Ig	Proteintech	WB
Xpo2	22219-1-AP	Proteintech	WB
XpoT	SAB	Proteintech	WB
Xpo5	28628-1-AP	Proteintech	WB
Xpo6	11408-1-AP	Proteintech	WB
Lamin B1	ET1606-27	HuaBio	WB
NONO	11058-1-AP	proteintech	WB
NCL	HA721073	HuaBio	WB
SSB	ER2001-50	HuaBio	WB
SFPQ	15585-1-AP	proteintech	WB
ALDOA	67453-1-Ig	Proteintech	WB
TRA2B	30016-1-AP	proteintech	WB
RSL1D1	27667-1-AP	proteintech	WB
S100A8	R1706-20	HuaBio	WB
IgG	I5006	Sigma	RIP
Puromycin	MABE343	Millipore	WB
H3K27ac	39133	Active Motif	ChIP
Goat anti-Rabbit IgG (H+L) Highly Cross-Adsorbed Secondary Antibody, Alexa Fluor™ Plus 488	A32731	Thermo Fisher Scientific	IF
Goat anti-Mouse IgG (H+L) Highly Cross-Adsorbed Secondary Antibody, Alexa Fluor™ Plus 555	A32727	Thermo Fisher Scientific	IF
